# Supplementary material for: Inheritable Silencing of Endogenous Genes by Hit-and-Run Targeted Epigenetic Editing
Source: Cell. 2016 Sep 22;167(1):219–232.e14. doi: 10.1016/j.cell.2016.09.006 (PMC5039111; doi:10.1016/j.cell.2016.09.006)
Supplement: Table S2. List of the TaqMan Gene Expression Assays Used in this Study, Related to Figure 1 — Provided as a media file. [file mmc2.xlsx]

## Sheet: Sheet1
	Table S2, related to Figure 1. List of the TaqMan Gene Expression assays used in this study.
	Target Gene	Catalog number (for Applied Biosystems Taqman assays)
	NLR family, pyrin domain containing 2 [NLRP2]	Hs00215284_m1
	Glycoprotein VI (platelet) [GP6 ]	Hs00212574_m1
	Retinol dehydrogenase 13 (all-trans/9-cis) [RDH13]	Hs00293416_m1
	EPS8-like 1 [EPS8L1]	Hs00373719_m1
	Protein phosphatase 1, regulatory (inhibitor) subunit 12C [PPP1R12C]	Hs01085949_m1
	Troponin T type 1 (skeletal, slow) [TNNT1]	Hs00165957_m1
	Troponin I type 3 (cardiac) [TNNI3]	Hs00162848_m1
	Chromosome 19 open reading frame 51 [C19orf51]	Hs00332766_m1
	Synaptotagmin V [SYT5 ]	Hs00162516_m1
	Protein tyrosine phosphatase, receptor type, H [PTPRH ]	Hs00936202_m1
	Transmembrane protein 86B [TMEM86B]	Hs00382401_m1
	SAPS domain family, member 1 [SAPS1]	Hs00208777_m1
	Beta-2-microglobulin [B2M]	Hs99999907_m1
	Glyceraldehyde-3-phosphate dehydrogenase [GAPDH]	Hs02758991_g1
	Hypoxanthine phosphoribosyltransferase 1 [HPRT1]	Hs99999909_m1
	2'-5'-oligoadenylate synthetase 1 [OAS1]	Hs00973637_m1
	Spastic paraplegia 11 [SPG11]	Hs00276752_m1
	Protein associated with topoisomerase II homolog 2 [PATL2]	Hs01388797_m1
	Tripartite motif containing 69 [TRIM69]	Hs04399718_m1
	Vascular Endothelial Growth Factor A [VEGFA]	Hs00900055_m1
	Interferon (alpha, beta and omega) Receptor 1 [IFNAR1]	Hs01066116_m1
	Green Fluorescent protein [GFP]	Mr03989638_mr
