# Supplementary material for: Inheritable Silencing of Endogenous Genes by Hit-and-Run Targeted Epigenetic Editing
Source: Cell. 2016 Sep 22;167(1):219–232.e14. doi: 10.1016/j.cell.2016.09.006 (PMC5039111; doi:10.1016/j.cell.2016.09.006)
Supplement: Table S3. Nucleotide Sequences of the CRISPRs and the TALEs Target Sites, Related to Figure 4 — Provided as a media file. [file mmc3.xlsx]

## Sheet: Foglio1
		Table S3, related to Figure 4. Nucleotide sequences of the CRISPRs and of the TALEs target sites.
		B2M-CRISPRs														KRAB-based TALE targeting the B2M gene
		CRISPR ID	Nucleotide sequences	Used for the experiments reported in Figure:												Target sequence:	5’-TCGCTCCGTGACTTCCCTT-3’
				4B	4G	5D#	5D§	S4C	S4D	S5F	S6A	S6C	S6E			RDVs:	NG HD NN HD NG HD HD NN NG NN NI HD NG NG HD HD HD NG NG
		#1	TGCGTCGCTGGCTTGGAGACAGG	√			√	√	√		√	√
		#2	TATAAGTGGAGGCGTCGCGCTGG	√			√	√	√		√	√				DNMT3A-based TALE targeting the B2M gene
		#3	GCCCGAATGCTGTCAGCTTCAGG	√			√	√	√		√	√				Target sequence:	5’-TCTCTCCTACCCTCCCGCT-3’
		#4	AGGGTAGGAGAGACTCACGCTGG	√	√	√	√	√	√	√	√	√	√			RDVs:	NG HD NG HD NG HD HD NG NI HD HD HD NG HD HD HD NN HD NG
		#5	CTCCCGCTCTGCACCCTCTGTGG	√	√	√		√	√	√		√	√
		#6	GCGGGCCACCAAGGAGAACTTGG	√	√	√		√	√	√		√	√			DNMT3L-based TALE targeting the B2M gene
		#7	TTTGGCCTACGGCGACGGGAGGG	√	√	√		√	√	√		√	√			Target sequence:	5’-TGGTCCTTCCTCTCCCGCT-3’
		#8	CCTGCGGGCCTTGTCCTGATTGG					√				√				RDVs:	NG NN NN NG HD HD NG NG HD HD NG HD NG HD HD HD NN HD NG
		#9	GCTACTCTCTCTTTCTGGCCTGG					√				√
		#10	TAGTCCAGGGCTGGATCTCGGGG					√				√				TALE-based ETRs targeting the CD45 gene
		#11	GGGGCAAGTAGCGCGCGTCCCGG					√				√				Target sequence:	5’-TGTCCCTAAGAAACAGCAT-3’
				#Silencing experiments; §Reactivation experiments												RDVs:	NG NH NG HD HD HD NG NI NI NH NI NI NI HD NI NH HD NI NG
		VEGFA-CRISPRs														TALE-based ETRs targeting the IL2RG gene
		CRISPR ID	Nucleotide sequences													Target sequence:	5’-TCTTTCCACCGGAAGCTAT-3’
																RDVs:	NG HD NG NG NG HD HD NI HD HD NH NH NI NI NH HD NG NI NG
		#1	GTGCGAGCAGCGAAAGCGACAGG
		#2	CGGCGGTCACCCCCAAAAGCAGG
		#3	CGGCGTGAGCCCTCCCCCTTGGG
		#4	CTGGGCTGTTCTCGCTTCGGAGG
		#5	GGCTTCCCCCGCGCGGACCACGG
		#6	GCACTTCTCGCGGCTCCGCTCGG
		#7	TGCGTGCGAGCGCGCGCGTGGGG
		#8	CGTGCCCCACGCGGGTCCATGGG
		#9	AGAGGGGGACGCCGCACGCCTGG
		#10	GGCGCGCGCGCTAGGTGGGAGGG
		#11	AGAGAGGCTCACCGCCCACGCGG
		#12	GTACGTGCGGTGACTCCGGTGGG
		IFNAR1-CRISPRs
		CRISPR ID	Nucleotide sequences
		#1	AGGAACGGCGCGTGCGCGGAGGG
		#2	AAGAGGCGGCGCGTGCGTAGAGG
		#3	GGGCGGTGTGACTTAGGACGGGG
		#4	CCAGATGATGGTCGTCCTCCTGG
		#5	GACCCTAGTGCTCGTCGCCGTGG
		#6	TGGGTGTTGTCCGCAGCCGCAGG
		MYOD-CRISPRs
		CRISPR ID	Nucleotide sequences
		#1	GAGGTTTGGAAAGGGCGTGCCGG
		#2	CCTCCCTCCCTGCCCGGTAGGGG
		#3	GGGCCCCTGCGGCCACCCCGGGG
		#4	GCCTGGGCTCCGGGGCGTTTAGG
