# Supplementary material for: Inheritable Silencing of Endogenous Genes by Hit-and-Run Targeted Epigenetic Editing
Source: Cell. 2016 Sep 22;167(1):219–232.e14. doi: 10.1016/j.cell.2016.09.006 (PMC5039111; doi:10.1016/j.cell.2016.09.006)
Supplement: Table S4. List of Primers Used in this Study, Related to the Figure 6 — Provided as a media file. [file mmc4.xlsx]

## Sheet: Foglio1
	Table S4, related to Figure 6. List of primers used in this study.
	Primer ID	Target locus	Sequence	Application
	MYOD Fwd	MYOD	CTCTCTCTGCTCCTTTGCCAC	Gene expression
	MYOD Rev	MYOD	AGTGCTCTTCGGGTTTCAG	Gene expression
	B2M Fwd	B2M	TATGCCTGCCGTGTGAACCATGT	Gene expression
	B2M Rev	B2M	GGCATCTTCAAACCTCCATGATGCT	Gene expression
	IL2RG Fwd	IL2RG	GGAACTTTTCGGCCTGGAGTGGT	Gene expression
	IL2RG Rev	IL2RG	GCCCCTCCTTTTGGGGGAATCTC	Gene expression
	CD45 Fwd	CD45	TAGGGACACGGCTGACTTCCAGA	Gene expression
	CD45 Rev	CD45	CCAGAAAGGCAAAGCCAAATGCCA	Gene expression
	GAPDH Fwd	GAPDH	AATTCCATGGCACCGTCAAGGCT	Gene expression
	GAPDH Rev	GAPDH	GGAGGGATCTCGCTCCTGGAAGA	Gene expression
	Region 1 Fwd - 1298	B2M	GTTGTGTTTTTTGGGGAAGTTAG	Bisulfite analysis
	Region 1 Rev - 668	B2M	AAAATTCCTCCCTATATCCTTA	Bisulfite analysis
	Region 2 Fwd -524	B2M	AAGAATGGAGAAATTTTGTAGGGAATT	Bisulfite analysis
	Region 2 Rev + 182	B2M	ACCACCAAAAAAAACTTAAAAAAAA	Bisulfite analysis
	Region 3 Fwd + 41	B2M	TTTTTTTGGTTTGGAGGTTATTTAG	Bisulfite analysis
	Region 3 Rev +761	B2M	CAAAACACATAAAATCCTTAACACA	Bisulfite analysis
	Region 4 Fwd +553	B2M	TTTTAGATTGGAGAGTTGTGGATTT	Bisulfite analysis
	Region 4 Rev + 1529	B2M	AATTTTACAACTCCCCTAACTAACA	Bisulfite analysis
	Region -3534 Fwd	B2M	﻿CACTGAGTTCCAATGCAAAG	ChIP-qPCR analyses
	Region -3534 Rev	B2M	﻿GGAGAGAGAATGTGTGCTTC	ChIP-qPCR analyses
	Region -1222 Fwd	B2M	CATCGCCATGGTCCACTTCC	ChIP-qPCR analyses
	Region -1222 Rev	B2M	TAAGGTGCCGCCATTTCGTG	ChIP-qPCR analyses
	Region -368 Fwd	B2M	GCAAGTCACTTAGCATCTCTGGG	ChIP-qPCR analyses
	Region -368 Rev	B2M	TTGCTGTCTGTACATCGGCG	ChIP-qPCR analyses
	Region -70 Fwd	B2M	GATTGGCTGGGCACGCGTTTAAT	ChIP-qPCR analyses
	Region -70 Rev	B2M	CCAGAGCGGGAGGGTAGGAGAG	ChIP-qPCR analyses
	Region +138 Fwd	B2M	TCTCTCGCTCCGTGACTTCC	ChIP-qPCR analyses
	Region +138 Rev	B2M	CGCTTCCCCGAGATCCAGCCC	ChIP-qPCR analyses
	Region +295 Fwd	B2M	AGGGGAGACCTTTGGCCTAC	ChIP-qPCR analyses
	Region +295 Rev	B2M	CTCTGACGCTTATCGACGCC	ChIP-qPCR analyses
	Region +557 Fwd	B2M	AGACTGGAGAGCTGTGGACTTCG	ChIP-qPCR analyses
	Region +557 Rev	B2M	GCCAAGCATTCTACAAACGTCG	ChIP-qPCR analyses
	Region +946 Fwd	B2M	AGTCAAGCCTAACCAGGGCT	ChIP-qPCR analyses
	Region +946 Rev	B2M	ATTGAAGTCAAGCCTAACCAGG	ChIP-qPCR analyses
	Region +1529 Fwd	B2M	CAGTCAGGGGAGCTGTAAAACC	ChIP-qPCR analyses
	Region +1529 Rev	B2M	TTGCCAGGTACTTAGAAAGTGC	ChIP-qPCR analyses
	Region +3225 Fwd	B2M	CCTTGGGTTGATCCACTTAGG	ChIP-qPCR analyses
	Region +3225 Rev	B2M	TAGTAGAGTGCCTGGGACATAGC	ChIP-qPCR analyses
	Region +3947 Fwd	B2M	GTGTCTGGGTTTCATCCATCCG	ChIP-qPCR analyses
	Region +3947 Rev	B2M	GCTGAAAGACAAGTCTGAATGC	ChIP-qPCR analyses
	Region +4976 Fwd	B2M	CATGAAGAAGGTGTATGGCCCC	ChIP-qPCR analyses
	Region +4976 Rev	B2M	CCACCTGCCTTTATCCTGCAAT	ChIP-qPCR analyses
	Region -255 Fwd	CCR5	AGTCTGACTACAGAGGCCACTGG	ChIP-qPCR analyses
	Region -255 Rev	CCR5	AGGCAAATGAGACCCCAAACAGC	ChIP-qPCR analyses
	GAPDH Fwd	GAPDH	ACAGTCCAGTCCTGGGAACC	ChIP-qPCR analyses
	GAPDH Rev	GAPDH	CAGCCGCCTGGTTCAACTG	ChIP-qPCR analyses
