# Supplementary material for: Inheritable Silencing of Endogenous Genes by Hit-and-Run Targeted Epigenetic Editing
Source: Cell. 2016 Sep 22;167(1):219–232.e14. doi: 10.1016/j.cell.2016.09.006 (PMC5039111; doi:10.1016/j.cell.2016.09.006)
Supplement: Table S5. Summary of the RNA-Seq Analysis, Related to the Figure 7 — Summary results of the transcriptome profiling of TALE-silenced versus mock-treated cells and dCas9-silenced versus mock-treated cells by RNA-seq. For each gene, we report the log fold change, nominal p value, and false discovery rate (FDR) resulting from edgeR analysis (for more details on these analyses refer to STAR Methods). For each condition, an additional column flags genes that are significant under an FDR lower than 0.01. B2M-IRES-tdTomato gene is highlighted in light blue. Provided as a media file. [file mmc5.xlsx]

## Sheet: Foglio1
Table S5, related to Figure 7. Summary of the RNA-seq analysis.
		TALE-silenced				dCas9-silenced
Position	%GC	logFC	Pvalue	FDR	Significant	logFC	PValue	FDR	Significant
chr1:10002-15261	0.591367	0.0383531	0.767321	1	0	-0.146222	0.261013	1	0
chr1:17344-19512	0.60655	-0.310403	0.256024	1	0	-0.148781	0.574706	1	0
chr1:20958-22751	0.573341	2.66513	0.119319	0.981092	0	0	1	1	0
chr1:24206-24586	0.455263	-6.40685e-16	1	1	0	-6.40685e-16	1	1	0
chr1:26740-27019	0.548387	-2.76624	0.0969208	0.972135	0	-2.76624	0.0991576	1	0
chr1:31481-31968	0.466119	0	1	1	0	0	1	1	0
chr1:35863-36950	0.537259	6.40685e-16	1	1	0	0	1	1	0
chr1:40260-40400	0.578571	1.86118	0.264185	1	0	0	1	1	0
chr1:46213-46424	0.331754	0	1	1	0	0	1	1	0
chr1:50694-50955	0.295019	0	1	1	0	0	1	1	0
chr1:61883-62162	0.562724	-0.236655	0.754625	1	0	-0.473365	0.540602	1	0
chr1:76914-77198	0.496479	0.257755	0.677504	1	0	-0.926877	0.186357	1	0
chr1:80747-81041	0.52381	-0.084902	0.931999	1	0	-0.720908	0.510833	1	0
chr1:90987-91919	0.473176	1.56256	0.0923863	0.971744	0	1.36134	0.153651	1	0
chr1:94130-94384	0.476378	-1.40295	0.301773	1	0	1.35447	0.181511	1	0
chr1:99138-99437	0.535117	0.0362873	0.968863	1	0	-0.542072	0.583756	1	0
chr1:101328-101622	0.418367	-0.303877	0.759285	1	0	-0.456073	0.649427	1	0
chr1:103010-103297	0.484321	-0.335884	0.388609	1	0	-0.192747	0.611282	1	0
chr1:121196-121667	0.477707	-0.536885	0.650567	1	0	0.513204	0.638802	1	0
chr1:131818-133008	0.605042	1.47428	0.1337	0.986366	0	1.59977	0.103601	1	0
chr1:134216-134780	0.56383	0.885656	0.196565	1	0	0.788286	0.265599	1	0
chr1:139138-139744	0.569307	-0.267569	0.682847	1	0	-0.246907	0.709027	1	0
chr1:144735-145003	0.485075	0.620394	0.470364	1	0	0.894755	0.291263	1	0
chr1:147292-147505	0.502347	-6.40685e-16	1	1	0	0	1	1	0
chr1:149499-149591	0.478261	0	1	1	0	0	1	1	0
chr1:150948-151099	0.582781	0	1	1	0	0	1	1	0
chr1:153913-155049	0.443662	0	1	1	0	0	1	1	0
chr1:159393-159690	0.474747	0	1	1	0	0	1	1	0
chr1:163847-164672	0.471515	-0.125677	0.927764	1	0	0.000431789	0.994703	1	0
chr1:167199-169392	0.47378	0.161477	0.84326	1	0	-0.257088	0.759648	1	0
chr1:170889-171246	0.535014	0	1	1	0	0	1	1	0
chr1:175054-175646	0.469595	-0.192174	0.892618	1	0	-2.79935	0.0978861	1	0
chr1:228504-228775	0.553506	0	1	1	0	0	1	1	0
chr1:234200-234388	0.515957	-0.642651	0.377212	1	0	0.434125	0.507112	1	0
chr1:237172-237449	0.530686	0.081174	0.826812	1	0	0.0309513	0.934905	1	0
chr1:240421-240732	0.466238	0.219046	0.504569	1	0	0.19601	0.550495	1	0
chr1:249303-249569	0.56015	-0.148901	0.744274	1	0	-0.0405536	0.92861	1	0
chr1:317767-318084	0.466877	0	1	1	0	0	1	1	0
chr1:320664-322234	0.43949	0	1	1	0	0	1	1	0
chr1:324348-325479	0.564103	0.836903	0.41486	1	0	1.48881	0.130293	1	0
chr1:328440-333291	0.560297	-3.77969	0.0272963	0.837223	0	-1.07151	0.443209	1	0
chr1:341779-342018	0.577406	0	1	1	0	0	1	1	0
chr1:360324-360729	0.493827	6.40685e-16	1	1	0	0	1	1	0
chr1:374050-374341	0.367698	0	1	1	0	0	1	1	0
chr1:386011-386876	0.56763	0	1	1	0	0	1	1	0
chr1:405616-405803	0.566845	0	1	1	0	0	1	1	0
chr1:407570-407707	0.452555	0	1	1	0	0	1	1	0
chr1:409549-409849	0.486667	0	1	1	0	0	1	1	0
chr1:414071-414780	0.476728	-0.0538518	0.958618	1	0	0.304962	0.788163	1	0
chr1:422275-422801	0.475285	-4.10089	0.00882263	0.703431	0	-4.10089	0.00975664	0.764558	0
chr1:436629-437195	0.54417	0	1	1	0	0	1	1	0
chr1:438696-438924	0.618421	-6.40685e-16	1	1	0	-6.40685e-16	1	1	0
chr1:442168-442398	0.513043	-6.40685e-16	1	1	0	0	1	1	0
chr1:450762-452634	0.44391	6.40685e-16	1	1	0	6.40685e-16	1	1	0
chr1:454674-455342	0.504491	0	1	1	0	0	1	1	0
chr1:457186-457515	0.531915	-0.758989	0.298283	1	0	-0.890198	0.232851	1	0
chr1:460048-461244	0.487458	-6.40685e-16	1	1	0	0	1	1	0
chr1:469760-470101	0.475073	6.40685e-16	1	1	0	0	1	1	0
chr1:523119-523296	0.559322	0	1	1	0	0	1	1	0
chr1:526108-526357	0.53012	-0.87675	0.551562	1	0	-2.67506	0.106342	1	0
chr1:531703-531953	0.436	-1.07422	0.241766	1	0	-0.734051	0.401679	1	0
chr1:540467-540620	0.535948	-2.54672	0.0436178	0.9015	0	-0.437702	0.662116	1	0
chr1:544035-544313	0.600719	-0.266089	0.671358	1	0	0.349371	0.555124	1	0
chr1:546672-547988	0.536474	0.0433054	0.843004	1	0	0.0643058	0.768215	1	0
chr1:565126-565187	0.409836	-2.78345	0.0948612	0.971744	0	-2.78345	0.0962809	1	0
chr1:568208-569596	0.440202	-0.623895	0.153689	0.997984	0	-0.102083	0.795877	1	0
chr1:582742-583013	0.428044	-1.97128	0.0647081	0.938429	0	-0.329713	0.709727	1	0
chr1:584731-584863	0.598485	-1.94219	0.233933	1	0	-0.0595406	0.968242	1	0
chr1:629017-629289	0.485294	0	1	1	0	0	1	1	0
chr1:647606-647902	0.560811	1.09923	0.276938	1	0	1.1033	0.274316	1	0
chr1:654189-655132	0.396607	0	1	1	0	0	1	1	0
chr1:656504-660689	0.566069	-0.0533589	0.839181	1	0	-0.000520636	0.998384	1	0
chr1:662220-662468	0.612903	-2.65158	0.107744	0.975805	0	-0.766569	0.599008	1	0
chr1:664259-665234	0.575385	-0.0683349	0.840249	1	0	0.22246	0.501769	1	0
chr1:667264-668906	0.433009	0.234552	0.491672	1	0	0.15786	0.644461	1	0
chr1:672022-672504	0.487552	0.0910085	0.740503	1	0	-0.081704	0.767175	1	0
chr1:674120-675765	0.434043	-0.250399	0.358748	1	0	-0.0101398	0.967417	1	0
chr1:680351-680646	0.467797	0.022733	0.967257	1	0	0.238165	0.646622	1	0
chr1:682899-683189	0.47931	-0.509693	0.432293	1	0	-0.486829	0.451667	1	0
chr1:685175-685228	0.377358	0	1	1	0	0	1	1	0
chr1:687249-687547	0.503356	-2.74614	0.0979764	0.972277	0	-0.868876	0.55681	1	0
chr1:689481-690337	0.44743	-1.24838	0.0672557	0.94256	0	-1.00889	0.132845	1	0
chr1:692850-693075	0.48	0.159505	0.705428	1	0	0.309809	0.43586	1	0
chr1:699684-699988	0.5	0.0592686	0.945488	1	0	0.0536414	0.949397	1	0
chr1:703294-703652	0.49162	1.86064	0.264628	1	0	1.88178	0.260305	1	0
chr1:706280-707094	0.570025	-0.446206	0.0930041	0.971744	0	-0.313703	0.226626	1	0
chr1:710867-711351	0.479339	-0.0984087	0.722619	1	0	-0.111384	0.687301	1	0
chr1:715417-715916	0.486974	-0.13342	0.647397	1	0	-0.124197	0.667816	1	0
chr1:724092-726136	0.418297	-0.222164	0.224256	1	0	-0.0272308	0.879807	1	0
chr1:738543-738842	0.498328	0.0544466	0.893618	1	0	0.428473	0.24758	1	0
chr1:753356-753752	0.497475	-1.58007	0.0257585	0.833377	0	0.623569	0.211504	1	0
chr1:755744-758349	0.551631	-0.0234371	0.891629	1	0	-0.251875	0.147981	1	0
chr1:767607-767902	0.59661	-0.0644529	0.86122	1	0	0.160347	0.642547	1	0
chr1:769158-769948	0.555696	0.263115	0.457744	1	0	-0.365352	0.323106	1	0
chr1:771727-771990	0.593156	0.572763	0.0856607	0.96452	0	0.38104	0.274018	1	0
chr1:774760-774928	0.541667	-0.407987	0.258836	1	0	-0.330728	0.347339	1	0
chr1:780043-780150	0.560748	0.0643338	0.878319	1	0	0.0796056	0.849737	1	0
chr1:782700-783123	0.527187	0.299151	0.315582	1	0	-0.192014	0.569051	1	0
chr1:786757-786995	0.588235	0.0142662	0.973058	1	0	-0.232834	0.60442	1	0
chr1:788429-789343	0.493435	0.107138	0.656881	1	0	-0.162494	0.507334	1	0
chr1:792285-792439	0.564935	-0.179553	0.592006	1	0	0.102285	0.741142	1	0
chr1:838625-838918	0.532423	-0.0147504	0.962993	1	0	-0.112573	0.728152	1	0
chr1:840906-841179	0.509158	-0.365605	0.211091	1	0	-0.430558	0.149417	1	0
chr1:882089-882584	0.539394	0.254203	0.254901	1	0	0.0470362	0.835734	1	0
chr1:884718-887176	0.571603	-0.0384545	0.814334	1	0	-0.0931903	0.568608	1	0
chr1:890704-893415	0.569163	-0.194366	0.255142	1	0	-0.263808	0.122694	1	0
chr1:897558-897867	0.647249	-0.249493	0.422569	1	0	-0.18341	0.544875	1	0
chr1:903022-903319	0.62963	-0.436737	0.238408	1	0	-0.167833	0.618061	1	0
chr1:905175-905352	0.474576	0.0588339	0.838983	1	0	-0.000814396	0.997743	1	0
chr1:921578-921788	0.571429	0.265545	0.386001	1	0	-0.271836	0.433046	1	0
chr1:925803-927007	0.483389	0.282806	0.421922	1	0	0.260859	0.449354	1	0
chr1:938073-938317	0.536885	-0.29306	0.30071	1	0	0.145351	0.568803	1	0
chr1:942456-947595	0.494649	-0.241128	0.0315515	0.860036	0	-0.232298	0.037353	0.994354	0
chr1:951308-952858	0.534194	-0.328283	0.0440918	0.903854	0	-0.260806	0.10701	1	0
chr1:958439-958592	0.601307	-0.00969289	0.978821	1	0	0.0497435	0.890781	1	0
chr1:965125-966303	0.539049	0.163654	0.430102	1	0	0.109153	0.598654	1	0
chr1:971601-971760	0.641509	0.213598	0.564216	1	0	0.0342168	0.928024	1	0
chr1:973275-974042	0.623207	-0.0306087	0.917135	1	0	-0.28736	0.363571	1	0
chr1:980065-980381	0.525316	-0.202641	0.457537	1	0	-0.213893	0.429856	1	0
chr1:983858-984152	0.591837	-0.226038	0.433613	1	0	-0.307414	0.298279	1	0
chr1:987801-988498	0.509326	0.0314916	0.881602	1	0	0.06327	0.76406	1	0
chr1:991110-991395	0.596491	-0.516999	0.142022	0.99112	0	-0.243856	0.443184	1	0
chr1:992948-993161	0.507042	0.141292	0.605791	1	0	-0.210601	0.463889	1	0
chr1:1001681-1001918	0.392405	-0.217784	0.441257	1	0	-0.484932	0.1081	1	0
chr1:1022045-1022279	0.602564	0.493525	0.111453	0.977983	0	-0.248207	0.467744	1	0
chr1:1029133-1029811	0.485251	-0.192529	0.466032	1	0	-0.38012	0.153676	1	0
chr1:1033366-1034153	0.440915	-0.346419	0.25324	1	0	0.255923	0.365602	1	0
chr1:1035863-1037474	0.430788	-0.462794	0.126138	0.983397	0	0.245356	0.383966	1	0
chr1:1039266-1041237	0.508879	0.0795144	0.676415	1	0	-0.0358922	0.851296	1	0
chr1:1043382-1043765	0.571802	-0.0120902	0.965526	1	0	0.250128	0.359205	1	0
chr1:1046018-1049775	0.540059	-0.0467185	0.728914	1	0	0.00385497	0.977027	1	0
chr1:1059123-1059229	0.556604	-0.0945731	0.78042	1	0	-0.133512	0.693848	1	0
chr1:1066984-1067200	0.583333	0.507567	0.108293	0.976019	0	0.330076	0.312476	1	0
chr1:1069180-1069563	0.577023	-0.186382	0.460545	1	0	0.112649	0.645235	1	0
chr1:1087758-1087965	0.589372	-0.168046	0.57585	1	0	-0.188696	0.523235	1	0
chr1:1095204-1095486	0.574468	0.184727	0.518234	1	0	0.092654	0.75153	1	0
chr1:1116595-1116911	0.610759	0.0989511	0.743327	1	0	-0.176784	0.572986	1	0
chr1:1120090-1120357	0.632959	0.0634194	0.86471	1	0	0.128771	0.731267	1	0
chr1:1122259-1122541	0.58156	0.248843	0.409872	1	0	0.385375	0.192616	1	0
chr1:1150120-1150339	0.561644	0.485912	0.128941	0.984614	0	0.152163	0.640722	1	0
chr1:1152177-1152401	0.491071	-0.195945	0.458114	1	0	-0.352904	0.197408	1	0
chr1:1158130-1161466	0.596823	0.115811	0.477056	1	0	0.0692826	0.670393	1	0
chr1:1164595-1165089	0.576923	0.143045	0.640932	1	0	0.294465	0.32522	1	0
chr1:1169129-1169781	0.541411	0.191409	0.344951	1	0	0.114673	0.573378	1	0
chr1:1186856-1187489	0.537125	-0.0425684	0.869966	1	0	-0.185717	0.476365	1	0
chr1:1192269-1195601	0.596038	0.389088	0.00109211	0.414271	0	0.0407647	0.739639	1	0
chr1:1197064-1197791	0.557084	-0.05199	0.773713	1	0	-0.145964	0.421749	1	0
chr1:1199536-1201315	0.529511	-0.293714	0.0703729	0.947087	0	0.0497979	0.751573	1	0
chr1:1204181-1205247	0.556285	-0.0149521	0.947017	1	0	-0.35834	0.118982	1	0
chr1:1213100-1213215	0.617391	-0.402163	0.207359	1	0	0.101114	0.706799	1	0
chr1:1214814-1215058	0.590164	-0.341714	0.199668	1	0	-0.164049	0.519327	1	0
chr1:1236173-1236409	0.550847	-0.210577	0.449124	1	0	-0.0345077	0.893498	1	0
chr1:1252474-1252743	0.520446	0.426114	0.133108	0.985332	0	0.151444	0.598919	1	0
chr1:1265073-1265422	0.550143	0.139991	0.608082	1	0	-0.0681535	0.804704	1	0
chr1:1276693-1276957	0.515152	-0.134227	0.634311	1	0	-0.266404	0.345979	1	0
chr1:1296424-1296658	0.512821	-0.21788	0.435164	1	0	0.0324789	0.905018	1	0
chr1:1301554-1303098	0.434585	0.074026	0.680786	1	0	0.180359	0.312782	1	0
chr1:1304877-1305492	0.546341	0.133753	0.598196	1	0	-0.159118	0.538568	1	0
chr1:1308443-1309307	0.614583	-0.117726	0.630154	1	0	0.239453	0.316452	1	0
chr1:1312982-1315203	0.503827	0.312242	0.0530873	0.919094	0	0.167932	0.30048	1	0
chr1:1319509-1319808	0.548495	0.0415781	0.886472	1	0	-0.0273171	0.925115	1	0
chr1:1321715-1321974	0.540541	-0.344969	0.264676	1	0	-0.0488287	0.869956	1	0
chr1:1323683-1324805	0.508021	0.020562	0.926737	1	0	-0.0984387	0.661878	1	0
chr1:1326687-1326886	0.623116	-0.0540878	0.870779	1	0	-0.120013	0.728849	1	0
chr1:1327398-1328019	0.407407	-0.522797	0.0700233	0.947012	0	-0.423984	0.135755	1	0
chr1:1330274-1332483	0.498868	0.0369666	0.842529	1	0	-0.0392838	0.832722	1	0
chr1:1336482-1336773	0.584192	-0.312952	0.296183	1	0	0.0336287	0.900894	1	0
chr1:1339522-1339786	0.518939	0.0350286	0.889883	1	0	-0.208175	0.417059	1	0
chr1:1344242-1344557	0.530159	-0.118389	0.66423	1	0	-0.0557743	0.836559	1	0
chr1:1345850-1346992	0.531524	0.0621154	0.693256	1	0	0.211454	0.170461	1	0
chr1:1348529-1348841	0.458333	-0.233795	0.360224	1	0	-0.664895	0.0116778	0.804929	0
chr1:1359901-1360392	0.533605	-0.150722	0.471203	1	0	-0.00591734	0.976935	1	0
chr1:1382205-1382810	0.520661	0.282087	0.198753	1	0	0.0394449	0.859293	1	0
chr1:1385545-1385795	0.5	0.123388	0.636904	1	0	0.00414397	0.987294	1	0
chr1:1396642-1396872	0.56087	-0.57758	0.0554871	0.924096	0	-0.510787	0.0787828	1	0
chr1:1408773-1413326	0.568636	-0.114621	0.322811	1	0	-0.056078	0.626053	1	0
chr1:1414617-1414655	0.552632	0.298535	0.431839	1	0	-0.128686	0.763981	1	0
chr1:1414776-1414785	0.555556	0.686682	0.17317	1	0	0.384192	0.468277	1	0
chr1:1416555-1419950	0.567599	-0.122662	0.463216	1	0	-0.17197	0.30319	1	0
chr1:1422591-1424068	0.565335	-0.199692	0.274661	1	0	-0.236666	0.195302	1	0
chr1:1426779-1427190	0.525547	0.311246	0.192205	1	0	0.404678	0.0856238	1	0
chr1:1434083-1435446	0.522377	0.202183	0.165584	1	0	-0.0498925	0.734411	1	0
chr1:1436755-1437975	0.49918	-0.145894	0.45919	1	0	-0.209528	0.288749	1	0
chr1:1439783-1440029	0.560976	-0.023592	0.93647	1	0	0.279754	0.33	1	0
chr1:1441753-1442271	0.440154	-0.238265	0.393634	1	0	-0.258789	0.353172	1	0
chr1:1445896-1446116	0.554545	-0.38934	0.172214	1	0	0.0894212	0.738993	1	0
chr1:1449858-1450713	0.54152	-0.283542	0.122658	0.981517	0	-0.0791711	0.66005	1	0
chr1:1453317-1455158	0.595872	-0.0632187	0.759055	1	0	-0.102647	0.617975	1	0
chr1:1456365-1457460	0.526941	-0.331965	0.0661489	0.941927	0	-0.0436644	0.804057	1	0
chr1:1461305-1461565	0.507692	-0.0137058	0.961752	1	0	0.241056	0.38401	1	0
chr1:1463206-1463579	0.504021	-0.158522	0.540431	1	0	0.042549	0.866018	1	0
chr1:1466650-1467005	0.487324	-0.037335	0.861982	1	0	-0.342249	0.118583	1	0
chr1:1473442-1474394	0.588235	-0.111842	0.535015	1	0	-0.190935	0.291628	1	0
chr1:1479833-1480031	0.505051	-0.329618	0.260289	1	0	-0.387558	0.188314	1	0
chr1:1482161-1482319	0.506329	0.200052	0.566837	1	0	-0.123368	0.725271	1	0
chr1:1483178-1483451	0.600733	-0.438195	0.105993	0.975027	0	0.259493	0.300072	1	0
chr1:1483706-1484624	0.558824	0.169252	0.524758	1	0	0.109329	0.68179	1	0
chr1:1484869-1485190	0.510903	0.0395769	0.894293	1	0	0.027801	0.924848	1	0
chr1:1488757-1489294	0.512104	-0.33971	0.262065	1	0	0.00586871	0.984218	1	0
chr1:1491662-1491716	0.62963	-0.0837746	0.797458	1	0	-0.0117754	0.970092	1	0
chr1:1493419-1493641	0.518018	0.135677	0.631846	1	0	-0.059741	0.835056	1	0
chr1:1496641-1496678	0.432432	0.00880856	0.979854	1	0	-0.0326931	0.926429	1	0
chr1:1499815-1500660	0.521893	0.137794	0.400218	1	0	0.267867	0.096111	1	0
chr1:1502049-1504106	0.498785	0.0197164	0.910641	1	0	-0.0718232	0.682896	1	0
chr1:1506528-1507751	0.486509	0.0309986	0.856448	1	0	-0.0989245	0.565171	1	0
chr1:1523018-1525015	0.512769	-0.0543053	0.677042	1	0	-0.215917	0.10084	1	0
chr1:1528039-1528233	0.530928	-0.170497	0.560057	1	0	-0.00308075	0.991158	1	0
chr1:1544531-1544704	0.514451	-0.235962	0.398558	1	0	-0.419796	0.139492	1	0
chr1:1548419-1548744	0.489231	0.273105	0.367725	1	0	0.0877014	0.775678	1	0
chr1:1554548-1554843	0.566102	0.161819	0.623114	1	0	0.00310466	0.992903	1	0
chr1:1570812-1571116	0.536184	1.24527	0.385169	1	0	-0.0209278	0.982305	1	0
chr1:1573207-1573296	0.460674	-0.0577982	0.854987	1	0	-0.183135	0.567434	1	0
chr1:1576649-1577657	0.537698	-0.0020882	0.992207	1	0	0.0575478	0.784881	1	0
chr1:1579671-1581321	0.531515	-0.155847	0.316545	1	0	-0.037394	0.807109	1	0
chr1:1582889-1583079	0.578947	-0.45322	0.143307	0.992215	0	0.315812	0.273663	1	0
chr1:1585287-1587264	0.475974	0.409928	0.00333075	0.570065	0	0.299406	0.0327593	0.976892	0
chr1:1592106-1592373	0.558052	-0.165693	0.583831	1	0	-0.0771077	0.795524	1	0
chr1:1595088-1596388	0.543077	0.373551	0.0953013	0.971744	0	-0.00167227	0.994265	1	0
chr1:1598633-1599958	0.476981	-0.201242	0.258367	1	0	-0.199349	0.260402	1	0
chr1:1601850-1602121	0.549815	-0.136519	0.608407	1	0	-0.25972	0.330873	1	0
chr1:1604986-1605314	0.551829	0.334544	0.254103	1	0	0.431238	0.137862	1	0
chr1:1607856-1609240	0.541185	-0.0905588	0.757322	1	0	-0.120823	0.678591	1	0
chr1:1611305-1611396	0.56044	0.108158	0.736356	1	0	0.31608	0.294519	1	0
chr1:1613063-1613686	0.507223	0.120803	0.724855	1	0	0.265572	0.434151	1	0
chr1:1615658-1615765	0.570093	-0.0696354	0.800881	1	0	-0.228764	0.418963	1	0
chr1:1617363-1620359	0.519025	-0.00657895	0.95504	1	0	-0.121017	0.301602	1	0
chr1:1626149-1627280	0.501326	-0.060291	0.758842	1	0	-0.102439	0.601123	1	0
chr1:1630115-1630409	0.482993	0.258429	0.822217	1	0	0.581751	0.600326	1	0
chr1:1634042-1635155	0.618149	-0.0799623	0.770952	1	0	-0.260069	0.385282	1	0
chr1:1639859-1640872	0.536032	-0.00643012	0.978264	1	0	0.0155717	0.946683	1	0
chr1:1644007-1644227	0.568182	6.40685e-16	1	1	0	0	1	1	0
chr1:1647977-1652620	0.468878	-0.0167788	0.904825	1	0	-0.224757	0.110321	1	0
chr1:1657377-1658272	0.543017	0.0194948	0.917909	1	0	-0.0019384	0.991797	1	0
chr1:1662018-1663247	0.533767	-0.0422557	0.841655	1	0	0.182328	0.37608	1	0
chr1:1664922-1666227	0.48659	-0.32318	0.093353	0.971744	0	-0.068331	0.715535	1	0
chr1:1667481-1667845	0.541209	-0.239971	0.260535	1	0	-0.183455	0.384451	1	0
chr1:1670245-1673738	0.539937	0.0430618	0.805661	1	0	0.000714535	0.996714	1	0
chr1:1675179-1675463	0.552817	-0.0561256	0.863283	1	0	-0.260415	0.43097	1	0
chr1:1679194-1679511	0.55205	0.21758	0.725892	1	0	-0.290159	0.65779	1	0
chr1:1682776-1683036	0.553846	-0.329413	0.691192	1	0	-0.759078	0.385908	1	0
chr1:1684002-1684253	0.50996	-0.115324	0.708529	1	0	-0.327632	0.292989	1	0
chr1:1686319-1687783	0.604508	-0.449393	0.0732521	0.951359	0	-0.756361	0.00325717	0.623487	0
chr1:1689255-1689547	0.599315	0.23989	0.399194	1	0	-0.284467	0.33865	1	0
chr1:1692334-1692534	0.55	0.292258	0.305999	1	0	0.41406	0.138267	1	0
chr1:1694632-1694943	0.524116	-0.492103	0.0772701	0.955758	0	-0.32146	0.237735	1	0
chr1:1696235-1696529	0.564626	0.082445	0.784183	1	0	0.192326	0.51635	1	0
chr1:1698375-1698553	0.533708	-0.0663764	0.814517	1	0	-0.0976178	0.725677	1	0
chr1:1700935-1701007	0.5	-0.120806	0.690951	1	0	-0.0560136	0.848876	1	0
chr1:1704235-1704381	0.568493	-0.133743	0.64696	1	0	0.136067	0.625557	1	0
chr1:1706288-1706535	0.574899	0.225831	0.420065	1	0	0.0326413	0.907818	1	0
chr1:1715572-1715764	0.515625	0.190614	0.496086	1	0	-0.0884949	0.759493	1	0
chr1:1718661-1721124	0.53309	0.0632001	0.642618	1	0	-0.0453394	0.740138	1	0
chr1:1722674-1724133	0.479781	0.0202011	0.919526	1	0	0.0918985	0.642124	1	0
chr1:1726333-1726437	0.528846	0.204725	0.600009	1	0	0.0865475	0.827117	1	0
chr1:1732414-1732763	0.524355	-0.342596	0.279012	1	0	-0.0866865	0.779041	1	0
chr1:1736597-1736736	0.546763	-0.0193993	0.945391	1	0	0.144667	0.578958	1	0
chr1:1739298-1739648	0.511429	-0.0197974	0.927536	1	0	-0.218436	0.321846	1	0
chr1:1742828-1743468	0.525	-0.234411	0.265548	1	0	-0.233379	0.26432	1	0
chr1:1746265-1746571	0.539216	0.112463	0.653598	1	0	0.164122	0.506257	1	0
chr1:1750570-1750973	0.468983	0.169342	0.489123	1	0	0.318934	0.183569	1	0
chr1:1753050-1754530	0.485811	-0.0954403	0.55713	1	0	-0.283226	0.084234	1	0
chr1:1759478-1759778	0.536667	-0.0412718	0.902443	1	0	0.220804	0.497906	1	0
chr1:1762402-1762713	0.530547	0.112946	0.606268	1	0	0.0170797	0.937887	1	0
chr1:1764937-1765196	0.540541	-0.0713106	0.81433	1	0	0.378909	0.178471	1	0
chr1:1769024-1770184	0.486207	-0.0846667	0.647893	1	0	-0.134335	0.46904	1	0
chr1:1772526-1772709	0.519126	-0.13339	0.632068	1	0	0.10292	0.695821	1	0
chr1:1775331-1775641	0.53871	-0.0886787	0.705225	1	0	0.179039	0.429505	1	0
chr1:1776894-1776999	0.638095	0.0186052	0.962076	1	0	0.169323	0.646474	1	0
chr1:1782401-1784128	0.503185	0.197796	0.129029	0.984614	0	0.232593	0.0724885	1	0
chr1:1786310-1786600	0.541379	-0.156959	0.591192	1	0	0.151939	0.588913	1	0
chr1:1787899-1788172	0.567766	0.465841	0.0998858	0.972314	0	0.130955	0.650859	1	0
chr1:1792263-1793636	0.514202	-0.0416697	0.818246	1	0	-0.0174244	0.922866	1	0
chr1:1796871-1798382	0.448709	0.062693	0.692715	1	0	-0.0540319	0.734611	1	0
chr1:1802402-1802810	0.482843	-0.436885	0.122286	0.981164	0	-0.0482408	0.85587	1	0
chr1:1805655-1806044	0.575835	-0.482655	0.0500124	0.910377	0	-0.239042	0.322345	1	0
chr1:1808402-1808740	0.491124	0.144362	0.711213	1	0	0.302332	0.431346	1	0
chr1:1810815-1811141	0.539877	-0.0922852	0.667088	1	0	0.0210413	0.920342	1	0
chr1:1817035-1817246	0.578199	0.00730996	0.978622	1	0	-0.195938	0.483427	1	0
chr1:1819823-1820083	0.580769	-0.0158465	0.959558	1	0	0.233207	0.441477	1	0
chr1:1823839-1824027	0.590426	-0.308657	0.29653	1	0	-0.0313652	0.90721	1	0
chr1:1835575-1835603	0.607143	-0.272469	0.475201	1	0	-0.218868	0.575155	1	0
chr1:1836970-1837102	0.522727	-0.176977	0.513651	1	0	-0.315701	0.256096	1	0
chr1:1839335-1839607	0.558824	-0.211403	0.500986	1	0	-0.0681921	0.82339	1	0
chr1:1862872-1863166	0.534014	0.382703	0.191022	1	0	0.0109118	0.97163	1	0
chr1:1902625-1902815	0.557895	0.148777	0.572525	1	0	0.0846498	0.747321	1	0
chr1:1926864-1927112	0.403226	-0.0631433	0.84735	1	0	-0.107367	0.745071	1	0
chr1:1928421-1928788	0.495913	0.27022	0.327761	1	0	-0.00136363	0.996224	1	0
chr1:2052850-2055940	0.595146	-0.184691	0.350876	1	0	-0.0842134	0.668891	1	0
chr1:2065584-2066187	0.480929	-0.277711	0.421972	1	0	-0.0253301	0.93518	1	0
chr1:2073551-2073775	0.616071	0.20612	0.581706	1	0	0.0690654	0.861226	1	0
chr1:2086646-2086774	0.5	-0.293672	0.437317	1	0	-0.434426	0.239466	1	0
chr1:2108845-2109986	0.616126	-0.317023	0.226358	1	0	-0.237053	0.361102	1	0
chr1:2114469-2114507	0.473684	-0.096209	0.830159	1	0	-0.0468123	0.913265	1	0
chr1:2116250-2116295	0.555556	0.06814	0.898004	1	0	-0.238313	0.670087	1	0
chr1:2116737-2116947	0.571429	-0.61896	0.11079	0.977712	0	-0.306194	0.385094	1	0
chr1:2118731-2120651	0.575	-0.202047	0.336082	1	0	-0.00688686	0.973558	1	0
chr1:2122966-2123206	0.504167	-0.172154	0.551882	1	0	-0.0787538	0.774325	1	0
chr1:2124100-2124343	0.588477	0.2145	0.555159	1	0	-0.0647231	0.868667	1	0
chr1:2129780-2130073	0.593857	-0.647835	0.107674	0.975777	0	-0.132207	0.703389	1	0
chr1:2132663-2133385	0.549861	-0.0896624	0.718007	1	0	-0.167119	0.503074	1	0
chr1:2137752-2138260	0.572835	0.45419	0.102094	0.973122	0	0.0517399	0.855906	1	0
chr1:2142736-2143663	0.517799	-0.267498	0.106104	0.975027	0	-0.0786976	0.627734	1	0
chr1:2149014-2149177	0.533742	0.0406384	0.907457	1	0	-0.117473	0.749787	1	0
chr1:2151616-2151910	0.537415	0.118281	0.685611	1	0	-0.0510435	0.86293	1	0
chr1:2154056-2154295	0.543933	-0.898585	0.0296053	0.849135	0	-0.0796292	0.81421	1	0
chr1:2157137-2157455	0.562893	0.229843	0.467702	1	0	0.243769	0.437312	1	0
chr1:2167935-2168373	0.552511	0.143052	0.617105	1	0	0.347489	0.214645	1	0
chr1:2173025-2175584	0.528722	0.204565	0.288769	1	0	-0.00784816	0.967772	1	0
chr1:2177521-2177639	0.483051	0.150925	0.634657	1	0	-0.394647	0.279713	1	0
chr1:2180448-2186359	0.577736	0.0849866	0.519048	1	0	0.0236608	0.857291	1	0
chr1:2188173-2188467	0.585034	-0.252181	0.405977	1	0	-0.0859423	0.767457	1	0
chr1:2191191-2191782	0.497462	0.33108	0.220517	1	0	0.234904	0.386142	1	0
chr1:2196234-2196656	0.516588	-0.217908	0.444442	1	0	-0.360873	0.208193	1	0
chr1:2198152-2199033	0.525539	0.0227664	0.913586	1	0	0.0300391	0.885245	1	0
chr1:2200619-2201005	0.588083	-0.117281	0.680118	1	0	-0.166473	0.559626	1	0
chr1:2204609-2204822	0.647887	-0.353021	0.418284	1	0	0.202097	0.578677	1	0
chr1:2205516-2205709	0.492228	-0.0179808	0.966472	1	0	0.0970698	0.818636	1	0
chr1:2208985-2210011	0.593567	-0.487934	0.0408894	0.894188	0	-0.304019	0.191577	1	0
chr1:2211617-2213943	0.61049	0.120003	0.64029	1	0	0.411037	0.102729	1	0
chr1:2216649-2218604	0.529923	0.189868	0.345272	1	0	0.277795	0.163544	1	0
chr1:2219834-2220113	0.523297	-0.27988	0.427293	1	0	-0.0376584	0.910885	1	0
chr1:2223508-2223789	0.601423	-0.239587	0.352701	1	0	-0.319328	0.210713	1	0
chr1:2225334-2225536	0.579208	-0.361259	0.284492	1	0	-0.364913	0.270693	1	0
chr1:2227564-2228702	0.518453	-0.0152032	0.945466	1	0	-0.120433	0.58959	1	0
chr1:2231912-2232100	0.595745	-0.181213	0.626166	1	0	-0.0543982	0.878761	1	0
chr1:2234027-2234959	0.624464	0.167394	0.481588	1	0	-0.305617	0.219378	1	0
chr1:2239633-2239997	0.53022	0.363812	0.228876	1	0	0.459167	0.117276	1	0
chr1:2317375-2320646	0.545093	0.0983139	0.615751	1	0	0.172177	0.376571	1	0
chr1:2325037-2325696	0.503794	-0.0616626	0.803263	1	0	0.0195932	0.936072	1	0
chr1:2328474-2329740	0.513428	-0.132591	0.575244	1	0	-0.128435	0.584873	1	0
chr1:2331187-2331675	0.606557	-0.530766	0.0606487	0.933095	0	-0.31012	0.26314	1	0
chr1:2333059-2333121	0.548387	-0.850709	0.0711257	0.948685	0	-0.0180732	0.964507	1	0
chr1:2335126-2337240	0.529801	-0.298743	0.0972997	0.972235	0	-0.292521	0.10313	1	0
chr1:2338589-2339158	0.613357	0.19051	0.535154	1	0	0.0941892	0.761986	1	0
chr1:2340659-2340768	0.577982	0.102583	0.848699	1	0	-0.0353414	0.948519	1	0
chr1:2340777-2341163	0.61658	-0.198378	0.585093	1	0	-0.0774976	0.824134	1	0
chr1:2341244-2341376	0.643939	-0.820099	0.153037	0.997475	0	-0.267172	0.613642	1	0
chr1:2342687-2342940	0.541502	-0.0397242	0.890923	1	0	-0.525616	0.0807718	1	0
chr1:2440732-2440844	0.5625	-0.366964	0.38498	1	0	-0.603555	0.170723	1	0
chr1:2442879-2444021	0.577058	-0.132738	0.57941	1	0	-0.087058	0.714444	1	0
chr1:2446756-2447125	0.626016	0.227963	0.402431	1	0	-0.263254	0.359451	1	0
chr1:2450395-2450843	0.598214	0.180556	0.524933	1	0	0.114012	0.688107	1	0
chr1:2452167-2454442	0.538022	-0.0533924	0.72294	1	0	0.0200706	0.893207	1	0
chr1:2455884-2456183	0.555184	0.0911134	0.814389	1	0	0.473474	0.167105	1	0
chr1:2474554-2474654	0.64	-0.24197	0.679592	1	0	-0.297408	0.610895	1	0
chr1:2481303-2483047	0.559633	-0.243022	0.332553	1	0	0.164073	0.497136	1	0
chr1:2486117-2486416	0.632107	-0.755532	0.0531825	0.919255	0	-0.00451489	0.988686	1	0
chr1:2489400-2489687	0.634146	-2.3904	0.00468751	0.616531	0	-1.01692	0.15539	1	0
chr1:2494001-2494153	0.625	-0.374611	0.373739	1	0	-1.24336	0.0109111	0.786784	0
chr1:2508440-2508613	0.624277	-0.222604	0.570063	1	0	-0.0755719	0.842673	1	0
chr1:2516306-2516662	0.558989	-0.152884	0.614553	1	0	-0.104468	0.728869	1	0
chr1:2520994-2521357	0.62259	-0.243789	0.471303	1	0	0.167971	0.577894	1	0
chr1:2522803-2523102	0.548495	0.418734	0.570495	1	0	-0.525591	0.511712	1	0
chr1:2540021-2540250	0.366812	-2.02029	0.0794774	0.95765	0	0.344541	0.705592	1	0
chr1:2562041-2562687	0.551084	0.00914851	0.97351	1	0	0.0690706	0.800835	1	0
chr1:2583709-2583972	0.642586	-0.290284	0.462973	1	0	0.352913	0.310143	1	0
chr1:2586371-2586595	0.620536	-0.731966	0.354756	1	0	-0.12426	0.868925	1	0
chr1:2586813-2586834	0.619048	0	1	1	0	0	1	1	0
chr1:2616852-2617139	0.634146	-4.25911	0.00591166	0.645302	0	-4.25911	0.00644006	0.710481	0
chr1:2617721-2618335	0.636808	-0.867182	0.459248	1	0	-0.308423	0.784203	1	0
chr1:2619251-2619317	0.530303	0.459589	0.685261	1	0	-0.196443	0.875842	1	0
chr1:2624622-2624916	0.615646	1.79903	0.267266	1	0	0	1	1	0
chr1:2628725-2628767	0.619048	-0.81089	0.469129	1	0	0.230657	0.822262	1	0
chr1:2813107-2813343	0.436441	-0.443051	0.50764	1	0	-0.376451	0.572568	1	0
chr1:2861345-2861644	0.478261	-0.950516	0.183341	1	0	0.390475	0.510785	1	0
chr1:2881508-2881800	0.458904	0.116578	0.745555	1	0	0.276433	0.416276	1	0
chr1:2893811-2894049	0.621849	0.210241	0.653074	1	0	0.0953641	0.846254	1	0
chr1:2942535-2942864	0.468085	0.22014	0.466599	1	0	0.0199492	0.947839	1	0
chr1:2968253-2968349	0.583333	-0.639665	0.184544	1	0	0.12851	0.759546	1	0
chr1:3030948-3031175	0.555066	0.443564	0.160239	1	0	0.0283389	0.931225	1	0
chr1:3063412-3063794	0.599476	-0.15899	0.626848	1	0	0.0258501	0.934902	1	0
chr1:3066679-3066973	0.503401	1.49626	0.153633	0.997984	0	1.03804	0.344386	1	0
chr1:3092778-3092923	0.468966	0.420226	0.620067	1	0	0.298247	0.717622	1	0
chr1:3093369-3093668	0.424749	0.312531	0.615336	1	0	0.130356	0.840376	1	0
chr1:3097321-3098616	0.505792	0.0385236	0.821031	1	0	-0.0894228	0.600791	1	0
chr1:3156968-3157255	0.484321	-2.25273	0.0371911	0.878854	0	0.127673	0.882099	1	0
chr1:3238560-3238582	0.5	-0.78969	0.213643	1	0	-0.4904	0.424059	1	0
chr1:3282667-3282844	0.587571	0.0825871	0.916017	1	0	0.352345	0.644308	1	0
chr1:3287732-3287992	0.476923	-0.36549	0.483083	1	0	-0.47127	0.375004	1	0
chr1:3324951-3326653	0.567568	-0.180181	0.332636	1	0	-0.239951	0.197285	1	0
chr1:3387034-3387200	0.584337	-0.198364	0.618639	1	0	-0.128134	0.750621	1	0
chr1:3499434-3499727	0.587031	0.267949	0.508934	1	0	0.438412	0.263539	1	0
chr1:3502387-3502775	0.561856	-0.293432	0.584769	1	0	0.372318	0.450152	1	0
chr1:3521885-3522278	0.414758	-0.000435596	0.998712	1	0	-0.25748	0.439491	1	0
chr1:3544617-3544880	0.60076	-0.182854	0.629768	1	0	-0.0193104	0.957857	1	0
chr1:3546286-3546300	0.428571	-1.0596	0.0725195	0.950726	0	-2.017	0.00279833	0.596719	0
chr1:3548434-3549808	0.574964	-0.0855633	0.671931	1	0	-0.347432	0.0917567	1	0
chr1:3553154-3553722	0.542254	0.397017	0.141152	0.990734	0	0.167379	0.54151	1	0
chr1:3556625-3556877	0.579365	0.158554	0.605014	1	0	-0.13861	0.676919	1	0
chr1:3558994-3560074	0.52037	0.089992	0.682108	1	0	-0.088636	0.688917	1	0
chr1:3562664-3563610	0.494715	-0.244708	0.259417	1	0	0.0927252	0.661534	1	0
chr1:3566916-3567204	0.322917	0.38595	0.206996	1	0	0.289818	0.342089	1	0
chr1:3571512-3571689	0.570621	0.441994	0.185633	1	0	-0.0267383	0.942592	1	0
chr1:3580018-3580286	0.503731	0.415913	0.4563	1	0	0.524312	0.334552	1	0
chr1:3584010-3584218	0.548077	0.106269	0.780348	1	0	-0.34049	0.431298	1	0
chr1:3643262-3643522	0.519231	-0.162653	0.575703	1	0	-0.235692	0.416796	1	0
chr1:3653757-3656788	0.503464	-0.112832	0.464852	1	0	-0.0341725	0.823261	1	0
chr1:3658200-3661171	0.540559	0.0197271	0.897308	1	0	0.0333218	0.826479	1	0
chr1:3664500-3665568	0.511236	0.364248	0.175369	1	0	-0.0747019	0.803775	1	0
chr1:3668289-3668586	0.484848	-0.507304	0.0993558	0.972277	0	0.321408	0.242505	1	0
chr1:3674228-3674527	0.528428	0.720929	0.0167752	0.774094	0	0.478061	0.119722	1	0
chr1:3677450-3677873	0.579196	0.440722	0.400282	1	0	0.0173372	0.972877	1	0
chr1:3683448-3683700	0.543651	-0.0383379	0.911269	1	0	0.0784225	0.812851	1	0
chr1:3685153-3686029	0.592466	-0.194493	0.451035	1	0	-0.100569	0.694863	1	0
chr1:3695967-3697493	0.511796	-0.135809	0.440081	1	0	-0.0947204	0.588354	1	0
chr1:3699056-3699177	0.545455	0.0745138	0.824243	1	0	-0.285306	0.45889	1	0
chr1:3701025-3701577	0.514493	0.0901552	0.72591	1	0	0.226453	0.371126	1	0
chr1:3702918-3704770	0.575594	0.0401907	0.811232	1	0	-0.0321423	0.848783	1	0
chr1:3706584-3706713	0.596899	-0.054859	0.885372	1	0	-0.385595	0.351168	1	0
chr1:3708015-3709282	0.519337	0.0705021	0.739047	1	0	0.235506	0.258487	1	0
chr1:3711276-3711604	0.533537	-0.309644	0.270677	1	0	-0.511436	0.0705524	1	0
chr1:3714272-3715008	0.533967	0.0246537	0.92528	1	0	-0.0251807	0.923529	1	0
chr1:3719663-3719951	0.493056	0.217421	0.396695	1	0	-0.21525	0.418354	1	0
chr1:3722431-3722730	0.528428	0.428156	0.215388	1	0	0.143691	0.695487	1	0
chr1:3725605-3725929	0.552469	-0.172992	0.628344	1	0	0.348032	0.260876	1	0
chr1:3729143-3729415	0.5625	0.442303	0.142418	0.991477	0	0.689272	0.0188092	0.87617	0
chr1:3732987-3734938	0.594567	-0.241261	0.222539	1	0	-0.371461	0.0627137	1	0
chr1:3737734-3738603	0.513234	0.00292445	0.991383	1	0	-0.00578176	0.983184	1	0
chr1:3739992-3740929	0.519744	-0.0799615	0.677688	1	0	0.0699683	0.710884	1	0
chr1:3742660-3742743	0.445783	-0.304891	0.613634	1	0	-0.0595759	0.91842	1	0
chr1:3744963-3747324	0.447268	-0.422154	0.00376451	0.584468	0	-0.223655	0.115822	1	0
chr1:3749123-3749695	0.487762	-0.237186	0.417272	1	0	0.0129831	0.963494	1	0
chr1:3751315-3752819	0.448803	0.133272	0.49883	1	0	-0.026766	0.892853	1	0
chr1:3754900-3754901	1	-0.4166	0.578562	1	0	0.0330072	0.962809	1	0
chr1:3755592-3756513	0.425624	-0.240626	0.373718	1	0	-0.0922978	0.727033	1	0
chr1:3757867-3759049	0.511844	0.123507	0.550827	1	0	0.124055	0.547469	1	0
chr1:3760347-3760621	0.554745	0.180685	0.526029	1	0	-0.226073	0.450252	1	0
chr1:3764802-3765027	0.582222	-0.24531	0.419383	1	0	-0.36158	0.217832	1	0
chr1:3766547-3766683	0.522059	0.000582335	0.998842	1	0	-0.120997	0.76812	1	0
chr1:3768729-3768948	0.607306	-0.592466	0.183578	1	0	-0.0483128	0.906345	1	0
chr1:3769361-3769526	0.587879	0.101905	0.809146	1	0	0.272482	0.50753	1	0
chr1:3771389-3771875	0.5	0.0365767	0.844093	1	0	-0.04091	0.826469	1	0
chr1:3775176-3775255	0.544304	-0.0234843	0.952791	1	0	-0.362071	0.397713	1	0
chr1:3777502-3777739	0.493671	-0.16306	0.581964	1	0	-0.0582083	0.838274	1	0
chr1:3780592-3785481	0.53017	-0.0598391	0.661866	1	0	0.0324203	0.811606	1	0
chr1:3788105-3788625	0.555769	-0.283702	0.26326	1	0	-0.102859	0.677866	1	0
chr1:3789918-3791711	0.511991	0.00900753	0.954578	1	0	-0.0365966	0.81653	1	0
chr1:3793931-3794015	0.559524	0.300999	0.695224	1	0	0.295377	0.706202	1	0
chr1:3794200-3794875	0.493333	0.121901	0.659673	1	0	-0.209098	0.464581	1	0
chr1:3798275-3799179	0.503319	-0.0228605	0.917588	1	0	-0.231523	0.30168	1	0
chr1:3800407-3808467	0.48995	-0.0537102	0.626753	1	0	-0.113575	0.304047	1	0
chr1:3810869-3812100	0.557271	0.547419	0.0105036	0.725677	0	0.468961	0.0287838	0.952782	0
chr1:3814272-3814521	0.558233	-0.167339	0.575802	1	0	0.0231545	0.934183	1	0
chr1:3818390-3818670	0.546429	0.375301	0.186989	1	0	-0.167831	0.568458	1	0
chr1:3820995-3821005	0.4	0.451578	0.559573	1	0	0.734282	0.324455	1	0
chr1:3823564-3823794	0.604348	-0.27875	0.359306	1	0	0.0116893	0.965611	1	0
chr1:4039072-4039371	0.555184	1.43647	0.163032	1	0	1.94345	0.0510311	1	0
chr1:4044979-4044998	0.473684	-0.0929561	0.921069	1	0	-0.620078	0.539086	1	0
chr1:4054040-4055412	0.534985	0.313277	0.42144	1	0	0.271621	0.506882	1	0
chr1:4057188-4057444	0.550781	-0.442968	0.155107	0.998284	0	-0.10726	0.705548	1	0
chr1:4058853-4058937	0.464286	-1.02169	0.201194	1	0	-1.41943	0.0912379	1	0
chr1:4059239-4059556	0.570978	0.818219	0.0983055	0.972277	0	0.771832	0.114256	1	0
chr1:4061380-4061454	0.554054	-0.0787267	0.928173	1	0	-0.150874	0.866696	1	0
chr1:4061498-4061677	0.50838	-0.45249	0.46989	1	0	0.288557	0.617458	1	0
chr1:4062194-4062208	0.714286	-0.480229	0.7091	1	0	-0.0604009	0.966875	1	0
chr1:4064292-4064579	0.616725	-1.19276	0.198476	1	0	-0.441455	0.611648	1	0
chr1:4064879-4066056	0.570943	0.901434	0.022051	0.814115	0	0.685996	0.101138	1	0
chr1:4068413-4068710	0.420875	0.194467	0.777387	1	0	-0.612657	0.422535	1	0
chr1:4071019-4071201	0.598901	-0.197832	0.655021	1	0	0.0454447	0.915508	1	0
chr1:4124592-4125068	0.445378	0.126303	0.676114	1	0	-0.0695121	0.819541	1	0
chr1:4126504-4126962	0.443231	0.170017	0.539647	1	0	-0.272459	0.35949	1	0
chr1:4204553-4204965	0.434466	-0.0270225	0.892757	1	0	0.0680421	0.7302	1	0
chr1:4304242-4304529	0.268293	-1.69287	0.167691	1	0	-1.68094	0.171425	1	0
chr1:4356257-4356495	0.445378	-0.434837	0.323989	1	0	0.283675	0.473798	1	0
chr1:4396544-4396784	0.4375	-0.320293	0.31035	1	0	-0.497045	0.1238	1	0
chr1:4429325-4429452	0.440945	-0.64803	0.357271	1	0	-1.14363	0.125012	1	0
chr1:4432967-4433096	0.472868	0.235498	0.720416	1	0	0.0878029	0.899006	1	0
chr1:4692873-4693181	0.594156	-2.30597	0.107934	0.976019	0	-2.17839	0.129466	1	0
chr1:4707133-4707747	0.506515	0.640091	0.0219768	0.813917	0	0.300398	0.294303	1	0
chr1:4776500-4776789	0.435986	-0.280828	0.581438	1	0	-0.432876	0.403178	1	0
chr1:4827529-4827705	0.392045	0.00945594	0.976706	1	0	-0.22795	0.512308	1	0
chr1:4840512-4840799	0.473868	-3.31602	0.00828985	0.692842	0	-2.4409	0.0342248	0.982363	0
chr1:4999438-4999743	0.396721	-0.516486	0.117597	0.980881	0	-0.994189	0.00370178	0.633183	0
chr1:5220248-5220559	0.401929	0.473213	0.154219	0.997984	0	0.237479	0.482064	1	0
chr1:5394226-5394723	0.466801	3.20241	0.0593687	0.932324	0	0	1	1	0
chr1:5446873-5447234	0.490305	-0.600901	0.0202818	0.806239	0	-0.0559186	0.8241	1	0
chr1:5459248-5459542	0.44898	1.91588	0.110682	0.977712	0	0.725292	0.578394	1	0
chr1:5560518-5560760	0.553719	-0.205394	0.57128	1	0	0.195516	0.553397	1	0
chr1:5659994-5660285	0.563574	0	1	1	0	4.78182	0.00268981	0.593688	0
chr1:5663507-5664325	0.433985	-0.539792	0.200067	1	0	-0.117737	0.752954	1	0
chr1:5738917-5739188	0.439114	-1.01088	0.0916047	0.971744	0	-0.0740479	0.883438	1	0
chr1:5797320-5797814	0.404858	-0.17429	0.687739	1	0	0.228425	0.555548	1	0
chr1:5869246-5869261	0.533333	-0.960398	0.257635	1	0	0.201542	0.786805	1	0
chr1:5869271-5869343	0.486111	-0.575788	0.348734	1	0	0.129637	0.816637	1	0
chr1:5889593-5889863	0.485185	-0.338238	0.275678	1	0	-0.233088	0.447671	1	0
chr1:5916775-5917040	0.532075	0.267364	0.509862	1	0	-0.00902029	0.983206	1	0
chr1:5919567-5919840	0.582418	-0.341593	0.341102	1	0	-0.277164	0.418329	1	0
chr1:5920584-5920753	0.591716	-0.250195	0.534168	1	0	-0.530312	0.229773	1	0
chr1:5922961-5925063	0.588011	0.0157559	0.926598	1	0	0.0126621	0.940814	1	0
chr1:5926423-5929319	0.531423	-0.189937	0.207733	1	0	-0.0973533	0.514446	1	0
chr1:5932282-5932602	0.5	0.618072	0.0212798	0.808763	0	0.233539	0.401466	1	0
chr1:5933871-5935354	0.597438	0.191053	0.440996	1	0	-0.142805	0.57275	1	0
chr1:5936981-5937563	0.573883	-0.377773	0.20597	1	0	-0.610704	0.0553612	1	0
chr1:5939700-5945518	0.574768	0.0933153	0.397426	1	0	0.0360156	0.743731	1	0
chr1:5948510-5948584	0.662162	0.0839477	0.830068	1	0	-0.146262	0.730973	1	0
chr1:5950933-5950982	0.653061	0.478212	0.341959	1	0	-0.0903299	0.870932	1	0
chr1:5952607-5952851	0.639344	-0.258118	0.482373	1	0	0.0503812	0.877853	1	0
chr1:5955442-5955877	0.501149	-0.34661	0.242672	1	0	-0.183444	0.524301	1	0
chr1:5959101-5959118	0.647059	-0.164314	0.790331	1	0	0.539552	0.339846	1	0
chr1:5965479-5966300	0.504263	0.379403	0.100527	0.973122	0	0.503177	0.0265435	0.940144	0
chr1:5968240-5969275	0.592271	-0.28572	0.282086	1	0	-0.149562	0.566836	1	0
chr1:5970584-5974210	0.530336	0.112579	0.428609	1	0	0.151033	0.285329	1	0
chr1:5980059-5980686	0.553429	-0.314704	0.162379	1	0	-0.269687	0.226614	1	0
chr1:5985702-5985974	0.580882	-0.0501951	0.861079	1	0	0.0984816	0.711645	1	0
chr1:5987346-5987824	0.523013	-0.308983	0.251791	1	0	-0.486412	0.0744649	1	0
chr1:5992456-5992716	0.526923	0.152186	0.619868	1	0	-0.266936	0.419068	1	0
chr1:5998595-5998933	0.399408	-0.222435	0.477988	1	0	0.498692	0.0832375	1	0
chr1:6002306-6002550	0.553279	0.0680875	0.810922	1	0	-0.00629648	0.982246	1	0
chr1:6004669-6005016	0.550432	0.0112159	0.963961	1	0	-0.454089	0.0781386	1	0
chr1:6007506-6007801	0.552542	0.0411808	0.88507	1	0	0.145981	0.59571	1	0
chr1:6011762-6012017	0.521569	0.00242154	0.993965	1	0	-0.32735	0.355023	1	0
chr1:6013491-6013660	0.568047	0.209244	0.444331	1	0	0.00373091	0.989386	1	0
chr1:6019095-6019382	0.599303	-0.429732	0.0964383	0.971744	0	-0.411668	0.113313	1	0
chr1:6023142-6023818	0.465976	-0.0383277	0.868545	1	0	-0.127985	0.581629	1	0
chr1:6025581-6025968	0.560724	0.0860039	0.810093	1	0	-0.290486	0.423973	1	0
chr1:6027904-6029633	0.506651	0.0319747	0.87687	1	0	0.0265742	0.897265	1	0
chr1:6031660-6031685	0.6	0.414551	0.496473	1	0	0.554884	0.357604	1	0
chr1:6032922-6033058	0.463235	-0.0953578	0.784442	1	0	-0.289825	0.443381	1	0
chr1:6034121-6034208	0.471264	0.227496	0.752026	1	0	0.496164	0.482976	1	0
chr1:6035854-6038537	0.560194	-0.120784	0.371334	1	0	-0.18913	0.161604	1	0
chr1:6040131-6040387	0.613281	-0.150843	0.596386	1	0	-0.00981108	0.971251	1	0
chr1:6046264-6046450	0.569892	-0.117105	0.674451	1	0	-0.210366	0.459897	1	0
chr1:6049898-6050192	0.642857	0.406819	0.251041	1	0	0.0703866	0.85726	1	0
chr1:6054746-6056342	0.590226	-0.0721843	0.717663	1	0	-0.159835	0.425494	1	0
chr1:6058938-6059301	0.581267	-0.18292	0.511375	1	0	0.106384	0.695011	1	0
chr1:6063842-6063978	0.470588	-0.660076	0.137395	0.988972	0	-0.220578	0.576208	1	0
chr1:6068447-6068721	0.521898	0.231371	0.439137	1	0	-0.355052	0.261544	1	0
chr1:6072990-6073273	0.575972	-0.342737	0.192358	1	0	-0.452699	0.0878696	1	0
chr1:6074617-6075249	0.553797	-0.627879	0.0347621	0.871393	0	-0.292868	0.273444	1	0
chr1:6076719-6076843	0.629032	-0.0775979	0.807666	1	0	-0.294948	0.376271	1	0
chr1:6080735-6080970	0.53617	-0.156185	0.687348	1	0	0.338854	0.319276	1	0
chr1:6082012-6082067	0.454545	0.00171345	0.996842	1	0	0.127465	0.759369	1	0
chr1:6084137-6084269	0.507576	-0.409396	0.343195	1	0	0.157077	0.685168	1	0
chr1:6090517-6090798	0.370107	-0.338737	0.326714	1	0	-0.683513	0.0536554	1	0
chr1:6093296-6093533	0.523207	-0.514166	0.09526	0.971744	0	-0.308783	0.284	1	0
chr1:6101051-6101359	0.600649	-0.285867	0.357167	1	0	-0.313807	0.302853	1	0
chr1:6134092-6134383	0.546392	-0.0847707	0.814931	1	0	-0.342851	0.379358	1	0
chr1:6187256-6187550	0.540816	-0.0179758	0.955479	1	0	0.0829872	0.787759	1	0
chr1:6234952-6235324	0.510753	0.212734	0.494647	1	0	-0.029043	0.929445	1	0
chr1:6242772-6243000	0.552632	0.0335414	0.908345	1	0	0.0521626	0.856468	1	0
chr1:6244482-6244765	0.484099	-0.210489	0.49482	1	0	-0.212402	0.492821	1	0
chr1:6247107-6247497	0.517949	0.0853546	0.712766	1	0	0.007304	0.974797	1	0
chr1:6248876-6249242	0.54918	0.228532	0.331675	1	0	0.00642989	0.978373	1	0
chr1:6251221-6252024	0.521793	0.037796	0.856019	1	0	0.0181503	0.930191	1	0
chr1:6253396-6253723	0.529052	0.134109	0.675435	1	0	0.141928	0.657606	1	0
chr1:6255211-6256176	0.492228	-0.0722835	0.623807	1	0	0.170236	0.233187	1	0
chr1:6262872-6263955	0.487535	0.273585	0.194757	1	0	0.00920401	0.96587	1	0
chr1:6267805-6268096	0.608247	0.17507	0.612687	1	0	-0.283282	0.466447	1	0
chr1:6273302-6273400	0.612245	0.0272882	0.936331	1	0	0.0351608	0.916948	1	0
chr1:6275081-6275168	0.425287	0.28529	0.447655	1	0	0.0688485	0.860806	1	0
chr1:6276594-6280132	0.544941	-0.0265685	0.839712	1	0	-0.14402	0.274253	1	0
chr1:6282130-6283563	0.510816	-0.0989389	0.532336	1	0	0.0491594	0.75227	1	0
chr1:6285073-6285935	0.564965	-0.225778	0.307277	1	0	0.0786419	0.715512	1	0
chr1:6288812-6289435	0.521669	-0.0997459	0.624568	1	0	-0.346704	0.0932203	1	0
chr1:6291975-6293320	0.484758	0.0506652	0.791331	1	0	0.113171	0.550775	1	0
chr1:6296960-6297275	0.507937	-0.149816	0.558444	1	0	0.173585	0.477808	1	0
chr1:6318201-6318486	0.529825	0.205173	0.534114	1	0	0.186691	0.571629	1	0
chr1:6325467-6325729	0.614504	-0.111334	0.734213	1	0	0.447781	0.119969	1	0
chr1:6329117-6329712	0.613445	0.4957	0.133225	0.985332	0	0.175087	0.621579	1	0
chr1:6335501-6335794	0.52901	0.327861	0.267305	1	0	0.207862	0.482727	1	0
chr1:6337710-6337929	0.543379	-0.410372	0.247754	1	0	-0.135572	0.674165	1	0
chr1:6342662-6342843	0.535912	0.107297	0.748833	1	0	0.131329	0.690029	1	0
chr1:6347044-6347258	0.602804	-0.31301	0.288387	1	0	-0.0633868	0.817779	1	0
chr1:6348490-6349459	0.563467	0.342682	0.0779669	0.956373	0	0.157294	0.425448	1	0
chr1:6352965-6353230	0.569811	-0.412947	0.182118	1	0	-0.125387	0.675535	1	0
chr1:6354833-6355142	0.550162	-0.506889	0.0950409	0.971744	0	0.31433	0.236911	1	0
chr1:6356485-6356784	0.528428	0.0926496	0.781578	1	0	0.154002	0.630892	1	0
chr1:6360280-6363765	0.524821	-0.108181	0.43067	1	0	-0.12447	0.362175	1	0
chr1:6366551-6366751	0.505	-0.0687466	0.84607	1	0	-0.160426	0.657996	1	0
chr1:6371448-6371702	0.543307	0.509501	0.119042	0.981092	0	-0.125503	0.712158	1	0
chr1:6374846-6375722	0.512557	0.215226	0.314834	1	0	-0.274875	0.217563	1	0
chr1:6378039-6378242	0.551724	-0.218691	0.430283	1	0	-0.59512	0.0381541	0.997861	0
chr1:6381604-6381905	0.568106	0.196981	0.470688	1	0	-0.123539	0.676333	1	0
chr1:6383488-6383746	0.562016	-0.0996923	0.735285	1	0	-0.27947	0.346867	1	0
chr1:6385084-6385309	0.493333	0.0373833	0.897712	1	0	-0.182759	0.531371	1	0
chr1:6387823-6388756	0.512326	0.205872	0.328165	1	0	0.0274125	0.897041	1	0
chr1:6390261-6390312	0.490196	-0.300198	0.681734	1	0	-0.0772377	0.914824	1	0
chr1:6392792-6392988	0.47449	0.269314	0.323107	1	0	-0.13684	0.636943	1	0
chr1:6395070-6395490	0.530952	0.0461419	0.867434	1	0	-0.0259731	0.925048	1	0
chr1:6399967-6401017	0.485714	-0.286293	0.17796	1	0	0.0411515	0.842111	1	0
chr1:6404568-6404869	0.491694	0.0842248	0.758221	1	0	-0.0570063	0.838591	1	0
chr1:6406507-6406800	0.600683	-0.35493	0.24646	1	0	-0.246973	0.398453	1	0
chr1:6407544-6407712	0.511905	-0.00943446	0.977115	1	0	-0.24817	0.463779	1	0
chr1:6410354-6410643	0.584775	-0.218899	0.458408	1	0	-0.227056	0.433528	1	0
chr1:6412677-6412994	0.523659	-0.513786	0.0849211	0.963352	0	-0.338448	0.222698	1	0
chr1:6415183-6415404	0.561086	0.170919	0.548916	1	0	0.0576757	0.838407	1	0
chr1:6418481-6419189	0.603107	-0.298783	0.279883	1	0	-0.762979	0.00955893	0.759508	0
chr1:6424686-6424961	0.498182	-0.406882	0.226164	1	0	-0.381911	0.242828	1	0
chr1:6425680-6425751	0.619718	0.0396281	0.920096	1	0	0.206536	0.583464	1	0
chr1:6432093-6432270	0.451977	-0.0274016	0.960981	1	0	-0.596895	0.31726	1	0
chr1:6432763-6432848	0.470588	-0.0686399	0.869915	1	0	-0.0316068	0.941822	1	0
chr1:6436483-6436853	0.518919	0.147017	0.621244	1	0	0.0173796	0.953318	1	0
chr1:6439008-6439251	0.580247	-0.12214	0.646361	1	0	-0.00778896	0.975945	1	0
chr1:6442156-6442361	0.595122	0.202711	0.428192	1	0	-0.170459	0.543163	1	0
chr1:6443800-6443967	0.562874	0.186047	0.525079	1	0	-0.172781	0.597112	1	0
chr1:6448789-6448960	0.473684	-0.243921	0.395867	1	0	-0.018436	0.946833	1	0
chr1:6450305-6450998	0.520924	0.182261	0.383904	1	0	0.293124	0.156136	1	0
chr1:6454872-6455255	0.509138	-0.402567	0.189542	1	0	0.100991	0.709415	1	0
chr1:6460021-6460295	0.481752	-0.0885291	0.778141	1	0	0.215012	0.4728	1	0
chr1:6490590-6490891	0.54485	0.572138	0.0911644	0.971479	0	0.654012	0.0521034	1	0
chr1:6578952-6579707	0.539073	0.540507	0.0472279	0.905964	0	0.0647514	0.817873	1	0
chr1:6582254-6583330	0.496283	0.0218768	0.889632	1	0	-0.00528344	0.973259	1	0
chr1:6585016-6585104	0.625	-0.1027	0.797241	1	0	-0.122566	0.759067	1	0
chr1:6586630-6587979	0.512231	-0.0906772	0.490326	1	0	-0.252421	0.0562488	1	0
chr1:6589729-6593177	0.482889	0.0189288	0.883853	1	0	0.105245	0.412132	1	0
chr1:6596033-6596306	0.512821	0.304484	0.319973	1	0	-0.335357	0.297198	1	0
chr1:6598649-6598911	0.496183	-0.111804	0.708843	1	0	-0.174247	0.565373	1	0
chr1:6600184-6604750	0.48664	0.0898981	0.472272	1	0	0.0795821	0.523643	1	0
chr1:6607007-6608686	0.481834	0.00990976	0.955189	1	0	0.0281124	0.872648	1	0
chr1:6609993-6610483	0.485714	-0.124673	0.623376	1	0	-0.143838	0.56958	1	0
chr1:6611806-6612887	0.496762	0.0765741	0.752993	1	0	0.164806	0.494772	1	0
chr1:6615977-6616212	0.582979	-0.30649	0.26932	1	0	-0.735644	0.00938439	0.75817	0
chr1:6618975-6619217	0.582645	-0.714863	0.020218	0.805831	0	-0.750143	0.0127189	0.815997	0
chr1:6620604-6621044	0.554545	0.211359	0.447241	1	0	0.155738	0.575164	1	0
chr1:6622355-6622707	0.53125	-0.144496	0.609209	1	0	-0.44768	0.124731	1	0
chr1:6628265-6628457	0.546875	0.0293803	0.914051	1	0	-0.444041	0.147585	1	0
chr1:6633457-6633823	0.483607	0.290967	0.322826	1	0	0.308041	0.28954	1	0
chr1:6635783-6636029	0.569106	-0.254835	0.452908	1	0	-0.274583	0.432784	1	0
chr1:6637375-6637729	0.545198	-0.324456	0.157208	1	0	-0.0584049	0.791729	1	0
chr1:6643748-6644127	0.525066	-0.0222178	0.909196	1	0	-0.0325891	0.866374	1	0
chr1:6651311-6651629	0.603774	-0.0546723	0.847992	1	0	-0.383504	0.199534	1	0
chr1:6653529-6655029	0.552	-0.105673	0.612812	1	0	-0.304168	0.150065	1	0
chr1:6656401-6656628	0.471366	-0.316348	0.338521	1	0	-0.327871	0.309663	1	0
chr1:6658660-6658961	0.554817	-0.0102833	0.972605	1	0	0.013187	0.964547	1	0
chr1:6664772-6665089	0.495268	0.482983	0.0972757	0.972235	0	0.0707226	0.81094	1	0
chr1:6667686-6669273	0.479521	0.0027247	0.986679	1	0	0.0319778	0.843439	1	0
chr1:6671466-6671713	0.54251	0.137751	0.68381	1	0	0.208699	0.528967	1	0
chr1:6677197-6677508	0.491961	-0.255123	0.332636	1	0	-0.0557705	0.828244	1	0
chr1:6680093-6682003	0.537173	0.167435	0.290064	1	0	-0.0883421	0.582561	1	0
chr1:6683378-6684550	0.446246	0.65526	0.0183432	0.791023	0	0.138175	0.633546	1	0
chr1:6686702-6686942	0.5	0.124489	0.67075	1	0	-0.059058	0.844084	1	0
chr1:6688412-6689521	0.568079	-0.320498	0.15255	0.997475	0	-0.0900063	0.681562	1	0
chr1:6692315-6693483	0.595034	-0.278172	0.220136	1	0	-0.39108	0.0864931	1	0
chr1:6695711-6695801	0.455556	0.0574455	0.886623	1	0	-0.0865043	0.833203	1	0
chr1:6697260-6697639	0.575198	0.095466	0.739834	1	0	0.378038	0.165333	1	0
chr1:6699184-6699895	0.47398	-0.115766	0.524549	1	0	0.0937745	0.598151	1	0
chr1:6703010-6705951	0.540292	-0.106066	0.444063	1	0	-0.0407621	0.766429	1	0
chr1:6707196-6707695	0.51503	0.224649	0.320892	1	0	0.0774159	0.735166	1	0
chr1:6709330-6710976	0.516403	0.0378705	0.863136	1	0	0.0888772	0.684181	1	0
chr1:6713416-6714071	0.485496	0.369439	0.166018	1	0	0.400527	0.130215	1	0
chr1:6717260-6717473	0.553991	-0.241416	0.352466	1	0	-0.259192	0.318015	1	0
chr1:6719499-6720133	0.542587	-0.0393157	0.834083	1	0	0.0496254	0.788877	1	0
chr1:6721980-6722215	0.502128	-0.0598925	0.831993	1	0	-0.0385791	0.888726	1	0
chr1:6724312-6725164	0.49061	-0.00240594	0.990601	1	0	-0.297412	0.153421	1	0
chr1:6728205-6729152	0.501584	0.112192	0.593465	1	0	0.131112	0.531692	1	0
chr1:6730410-6731862	0.431129	-0.11558	0.570625	1	0	0.092598	0.641804	1	0
chr1:6734341-6734722	0.514436	-0.159291	0.6366	1	0	0.283906	0.366993	1	0
chr1:6737244-6738104	0.433721	-0.313407	0.351144	1	0	0.0301249	0.924652	1	0
chr1:6741696-6741726	0.5	0.401503	0.435917	1	0	0.575577	0.252762	1	0
chr1:6744168-6744460	0.544521	0.389204	0.137254	0.988829	0	-0.00351117	0.990039	1	0
chr1:6747517-6747708	0.549738	-0.166237	0.565935	1	0	-0.159361	0.566234	1	0
chr1:6749703-6750951	0.451923	-0.108461	0.572951	1	0	-0.035114	0.854062	1	0
chr1:6753517-6755220	0.504404	-0.228527	0.200077	1	0	-0.108321	0.53889	1	0
chr1:6757792-6758154	0.508287	-0.38692	0.165206	1	0	-0.241157	0.381606	1	0
chr1:6759372-6760522	0.433043	0.336423	0.209466	1	0	0.435959	0.0970879	1	0
chr1:6763463-6763915	0.495575	0.132969	0.567781	1	0	-0.0856338	0.716723	1	0
chr1:6804914-6805193	0.451613	-0.0882524	0.747881	1	0	-0.122235	0.65773	1	0
chr1:6841296-6841529	0.493562	-0.078084	0.799193	1	0	0.222827	0.433073	1	0
chr1:6848555-6848818	0.471483	-0.150682	0.641479	1	0	0.230889	0.451385	1	0
chr1:6852050-6852314	0.534091	0.583237	0.0484043	0.907094	0	0.185264	0.539526	1	0
chr1:6858397-6858662	0.426415	-0.249319	0.398136	1	0	-0.0543461	0.84965	1	0
chr1:6863958-6864241	0.547703	0.0927089	0.812482	1	0	0.43926	0.23316	1	0
chr1:6867511-6867784	0.498168	-0.203632	0.50371	1	0	-0.29292	0.321607	1	0
chr1:6869363-6869470	0.504673	-0.228476	0.491994	1	0	-0.535336	0.122296	1	0
chr1:6870624-6870870	0.556911	0.0302544	0.917511	1	0	-0.187676	0.524493	1	0
chr1:6890257-6891193	0.496795	0.0206823	0.898838	1	0	0.0333129	0.836948	1	0
chr1:6894641-6894894	0.482213	0.25123	0.388655	1	0	0.186035	0.520562	1	0
chr1:6896844-6897168	0.527778	0.310637	0.374996	1	0	0.230673	0.507381	1	0
chr1:6901447-6901622	0.485714	0.633268	0.0545942	0.923376	0	0.391266	0.246925	1	0
chr1:6907480-6907870	0.482051	0.256811	0.394321	1	0	-0.291882	0.358935	1	0
chr1:6916321-6917195	0.426773	-0.853714	0.12222	0.981164	0	-0.0555823	0.908924	1	0
chr1:6926714-6927008	0.343537	0.985514	0.046843	0.905964	0	0.767834	0.145172	1	0
chr1:6936416-6937743	0.471741	0.024762	0.93912	1	0	-0.101213	0.75714	1	0
chr1:6941634-6941933	0.521739	0.219778	0.46505	1	0	-0.376546	0.228266	1	0
chr1:6943645-6943763	0.525424	0.242695	0.539225	1	0	0.401242	0.290607	1	0
chr1:6947877-6947974	0.340206	-0.685256	0.25406	1	0	0.121253	0.824724	1	0
chr1:6964732-6964886	0.422078	-0.306361	0.527003	1	0	0.11214	0.796174	1	0
chr1:6964886-6964921	0.571429	0.320663	0.7148	1	0	0.291717	0.738127	1	0
chr1:6974203-6974655	0.511062	0.755336	0.0331268	0.862855	0	0.215982	0.590493	1	0
chr1:6997195-6997767	0.45979	0.111945	0.600771	1	0	0.375579	0.0703773	1	0
chr1:7043994-7044224	0.504348	-0.223089	0.594442	1	0	-0.318641	0.451918	1	0
chr1:7073110-7073397	0.522648	-2.13287	0.0491898	0.909105	0	-1.19648	0.228605	1	0
chr1:7102531-7102829	0.620805	0.101396	0.928369	1	0	1.58246	0.164936	1	0
chr1:7163710-7164156	0.410314	0.0899079	0.762908	1	0	0.0122523	0.967227	1	0
chr1:7176625-7176912	0.456446	-0.793437	0.409399	1	0	-0.699898	0.459265	1	0
chr1:7207669-7208081	0.410194	0.104787	0.764428	1	0	0.516157	0.105838	1	0
chr1:7237813-7238100	0.627178	-1.70576	0.0244163	0.826337	0	-0.783208	0.243959	1	0
chr1:7242286-7242577	0.494845	-0.14502	0.919862	1	0	2.27166	0.0640415	1	0
chr1:7306591-7306889	0.536913	-0.183585	0.871341	1	0	0.874749	0.416856	1	0
chr1:7430854-7431197	0.492711	-1.25023	0.204427	1	0	-3.48688	0.00481875	0.666798	0
chr1:7552573-7553532	0.45464	-0.0725585	0.605354	1	0	-0.189039	0.179727	1	0
chr1:7558349-7560413	0.473837	-0.156119	0.482665	1	0	0.0231597	0.915453	1	0
chr1:7566733-7566813	0.4375	0.179891	0.791906	1	0	-0.222773	0.756895	1	0
chr1:7628259-7629582	0.4452	-0.194902	0.237923	1	0	-0.194456	0.236323	1	0
chr1:7667328-7667482	0.512987	1.08232	0.0962006	0.971744	0	0.619789	0.370427	1	0
chr1:7706219-7706513	0.619048	0.398922	0.527052	1	0	-0.345594	0.619854	1	0
chr1:7714637-7715710	0.443616	0.177446	0.363904	1	0	0.0326814	0.868461	1	0
chr1:7765798-7766095	0.558923	0.185288	0.67924	1	0	0.283812	0.515482	1	0
chr1:7787180-7787474	0.544218	0.655329	0.546087	1	0	-3.61929	0.0262909	0.936435	0
chr1:7818748-7819004	0.570312	0.0142196	0.968972	1	0	0.653344	0.0356951	0.988419	0
chr1:7825822-7826188	0.491803	-0.81363	0.0285424	0.842871	0	-0.240594	0.447275	1	0
chr1:7832652-7832918	0.56391	-0.37613	0.196091	1	0	-0.137795	0.610954	1	0
chr1:7834734-7835614	0.378409	-0.069282	0.885214	1	0	0.426127	0.324284	1	0
chr1:7837004-7837372	0.521739	-0.391389	0.197126	1	0	0.254609	0.369322	1	0
chr1:7838992-7839291	0.511706	-0.409475	0.391527	1	0	-0.126994	0.778911	1	0
chr1:7842522-7842750	0.473684	0.0762657	0.817385	1	0	-0.140051	0.681701	1	0
chr1:7845840-7846206	0.448087	0.126884	0.659937	1	0	0.332573	0.231994	1	0
chr1:7847426-7847606	0.277778	-1.84031	0.0148874	0.760686	0	-0.40261	0.532935	1	0
chr1:7854254-7855645	0.40762	-0.4693	0.146925	0.995545	0	-0.0873145	0.777362	1	0
chr1:7855653-7855883	0.473913	-0.190687	0.559409	1	0	-0.290727	0.376636	1	0
chr1:7857631-7857899	0.455224	0.262275	0.400842	1	0	0.365689	0.221162	1	0
chr1:7860272-7860545	0.505495	-0.146982	0.575721	1	0	-0.364511	0.18107	1	0
chr1:7862388-7862634	0.54065	0.286205	0.465634	1	0	0.364508	0.342922	1	0
chr1:7864801-7865252	0.518847	0.160315	0.586949	1	0	0.41773	0.1465	1	0
chr1:7867960-7868269	0.508091	-0.275901	0.430314	1	0	-0.166732	0.622971	1	0
chr1:7872418-7872677	0.583012	0.083397	0.767879	1	0	0.0646678	0.819803	1	0
chr1:7875810-7876064	0.5	-0.143755	0.682453	1	0	-0.305173	0.404954	1	0
chr1:7880529-7880816	0.45993	-0.0876395	0.793977	1	0	-0.73917	0.052238	1	0
chr1:7882558-7882625	0.522388	-0.602387	0.158528	1	0	-0.224368	0.577573	1	0
chr1:7885639-7885975	0.47619	-0.387661	0.225425	1	0	0.00362497	0.989856	1	0
chr1:7890541-7890772	0.372294	-0.348377	0.4829	1	0	-0.279166	0.568589	1	0
chr1:7892420-7892697	0.505415	0.00277474	0.992044	1	0	-0.104601	0.711795	1	0
chr1:7896039-7896207	0.482143	0.267062	0.490565	1	0	0.0354092	0.93197	1	0
chr1:7897869-7898055	0.510753	-0.026231	0.940508	1	0	-0.0332521	0.923536	1	0
chr1:7899914-7900829	0.428415	0.495779	0.222	1	0	0.217246	0.61366	1	0
chr1:7902127-7902426	0.421405	0.0344396	0.933123	1	0	0.0689086	0.862798	1	0
chr1:7906164-7906342	0.550562	-0.0943473	0.823713	1	0	-0.0979868	0.818949	1	0
chr1:7908632-7909454	0.506083	0.434844	0.116302	0.980531	0	0.146533	0.604681	1	0
chr1:7913997-7914417	0.52619	-0.623193	0.0722222	0.94968	0	-0.433653	0.197625	1	0
chr1:7920249-7920540	0.56701	-0.323014	0.492015	1	0	-0.126584	0.773398	1	0
chr1:7922895-7923054	0.471698	-1.10349	0.167503	1	0	-0.327409	0.656143	1	0
chr1:7926919-7927210	0.5189	0.608393	0.465091	1	0	0.555041	0.496995	1	0
chr1:7944748-7945065	0.485804	-0.518775	0.303105	1	0	0.507204	0.206295	1	0
chr1:7961922-7962209	0.560976	-1.69365	0.1122	0.978296	0	-3.3547	0.00814005	0.739239	0
chr1:7965150-7965449	0.471572	-0.384886	0.660835	1	0	1.13756	0.124827	1	0
chr1:7969340-7969611	0.527675	-0.0643259	0.851643	1	0	-0.373534	0.311074	1	0
chr1:7973802-7974085	0.558304	0.116545	0.729457	1	0	0.251886	0.426332	1	0
chr1:7999387-7999686	0.364548	-0.421952	0.656784	1	0	0.595083	0.485704	1	0
chr1:8012098-8012375	0.592058	-0.615409	0.115023	0.980362	0	-0.834184	0.0373593	0.994354	0
chr1:8013413-8013610	0.507614	1.35705	0.0696799	0.946887	0	1.08767	0.155494	1	0
chr1:8015079-8015373	0.503401	0.019896	0.961357	1	0	0.048604	0.904901	1	0
chr1:8018270-8018526	0.542969	-0.468281	0.167384	1	0	-0.235624	0.453363	1	0
chr1:8018882-8019169	0.494774	-0.514048	0.182334	1	0	-0.241618	0.513903	1	0
chr1:8023443-8023800	0.512605	-0.199279	0.420869	1	0	-0.260785	0.290678	1	0
chr1:8031794-8034790	0.473298	0.125659	0.440889	1	0	0.116483	0.474826	1	0
chr1:8036750-8038464	0.46091	0.18696	0.387164	1	0	0.0757883	0.726682	1	0
chr1:8039927-8040332	0.481481	-0.053815	0.847348	1	0	-0.135181	0.629259	1	0
chr1:8041593-8046258	0.485959	0.263749	0.0505662	0.911288	0	0.0679609	0.617874	1	0
chr1:8047560-8048708	0.520906	-0.22468	0.39232	1	0	-0.118514	0.648659	1	0
chr1:8050215-8054037	0.467556	-0.0982245	0.537894	1	0	0.0437384	0.781426	1	0
chr1:8056013-8056680	0.475262	0.353106	0.222333	1	0	-0.0368942	0.900556	1	0
chr1:8058379-8059053	0.437685	-0.141629	0.627842	1	0	-0.178173	0.530046	1	0
chr1:8060677-8062107	0.483217	-0.0957234	0.620038	1	0	-0.324798	0.0982125	1	0
chr1:8063672-8064325	0.408882	-0.308248	0.406413	1	0	-0.265042	0.470918	1	0
chr1:8065728-8066010	0.539007	-0.217326	0.497084	1	0	0.0894511	0.770695	1	0
chr1:8067172-8067338	0.560241	-0.126687	0.774364	1	0	-0.030288	0.94654	1	0
chr1:8067577-8067868	0.556701	-0.424983	0.140354	0.990286	0	-0.249147	0.348646	1	0
chr1:8068837-8069173	0.526786	-0.498175	0.0870749	0.967637	0	-0.37528	0.169225	1	0
chr1:8086903-8087225	0.599379	-0.277144	0.391899	1	0	-0.0897597	0.774415	1	0
chr1:8112278-8112565	0.515679	-0.0682124	0.889354	1	0	-0.00258799	0.994623	1	0
chr1:8126804-8128098	0.44745	-0.15297	0.706459	1	0	0.0225813	0.954812	1	0
chr1:8136808-8137102	0.479592	-0.185743	0.593269	1	0	-0.354905	0.330258	1	0
chr1:8176309-8176563	0.570866	0.0292525	0.93729	1	0	0.126574	0.721179	1	0
chr1:8177890-8177992	0.617647	-0.66118	0.17086	1	0	-0.313418	0.491539	1	0
chr1:8183407-8184761	0.452733	-0.234121	0.421148	1	0	-0.443761	0.15157	1	0
chr1:8185993-8186290	0.531987	-0.0639506	0.886436	1	0	-0.175379	0.700607	1	0
chr1:8189285-8189534	0.51004	0.0309526	0.938858	1	0	0.0203461	0.959787	1	0
chr1:8200251-8200583	0.548193	-0.635806	0.166852	1	0	0.259325	0.498365	1	0
chr1:8228671-8228942	0.538745	-0.106637	0.807377	1	0	-0.0342528	0.935072	1	0
chr1:8252215-8252405	0.494737	-0.104885	0.737417	1	0	-0.231665	0.461491	1	0
chr1:8255756-8256125	0.476965	0.506234	0.0459147	0.904917	0	-0.0270935	0.918761	1	0
chr1:8259041-8259573	0.528195	0.236018	0.349943	1	0	0.462136	0.0633936	1	0
chr1:8265263-8265463	0.565	-0.608284	0.139975	0.990286	0	0.28208	0.391092	1	0
chr1:8267431-8267801	0.489189	0.368334	0.390118	1	0	-0.228407	0.637714	1	0
chr1:8276539-8276799	0.515385	-0.401502	0.227324	1	0	-0.139442	0.658378	1	0
chr1:8293860-8294154	0.472789	0.803721	0.0830835	0.960356	0	0.398249	0.445287	1	0
chr1:8299206-8300272	0.522514	-0.0315288	0.919613	1	0	-0.0859481	0.785656	1	0
chr1:8308588-8308813	0.453333	0.0908844	0.794728	1	0	-0.127951	0.738023	1	0
chr1:8336907-8337227	0.45625	0.306051	0.290456	1	0	0.0899314	0.757972	1	0
chr1:8382043-8382330	0.560976	-0.321515	0.436716	1	0	-0.202691	0.620452	1	0
chr1:8401205-8401285	0.4875	-0.600843	0.376823	1	0	0.0376665	0.953324	1	0
chr1:8404851-8405027	0.448864	0.181166	0.599943	1	0	-0.0727479	0.842437	1	0
chr1:8413282-8413363	0.320988	-0.0662198	0.866677	1	0	-0.117863	0.774507	1	0
chr1:8415133-8415381	0.524194	-0.417775	0.268384	1	0	-0.0689517	0.841047	1	0
chr1:8416863-8417665	0.57606	-0.559475	0.109035	0.976298	0	0.0194758	0.953313	1	0
chr1:8418053-8418151	0.561224	-0.350278	0.304525	1	0	-0.734922	0.0561928	1	0
chr1:8422713-8426308	0.557163	0.142196	0.336389	1	0	0.0637075	0.667379	1	0
chr1:8428373-8428530	0.56051	-1.14258	0.0271271	0.837045	0	0.319277	0.406223	1	0
chr1:8429716-8429864	0.317568	0.0219628	0.959252	1	0	0.548319	0.15846	1	0
chr1:8429934-8429968	0.705882	0.152256	0.828763	1	0	0.169664	0.813317	1	0
chr1:8433946-8434165	0.479452	0.292675	0.436097	1	0	0.174427	0.645116	1	0
chr1:8435572-8435718	0.520548	0.289251	0.515285	1	0	0.122682	0.795843	1	0
chr1:8437669-8437943	0.419708	-0.434335	0.179813	1	0	-0.0918726	0.751011	1	0
chr1:8439297-8439508	0.578199	-0.0188502	0.959194	1	0	0.183668	0.594296	1	0
chr1:8442438-8442531	0.55914	-0.326517	0.485082	1	0	-0.205913	0.647108	1	0
chr1:8445745-8446039	0.489796	0.305049	0.393447	1	0	0.0187889	0.958909	1	0
chr1:8449518-8449754	0.512712	-0.310354	0.309636	1	0	-0.208725	0.480743	1	0
chr1:8461997-8462329	0.539157	-0.0115804	0.968178	1	0	-0.410277	0.171734	1	0
chr1:8463861-8465990	0.454674	-0.073859	0.645348	1	0	-0.0150656	0.924278	1	0
chr1:8476353-8476643	0.593103	-0.498471	0.0754611	0.95464	0	-0.361385	0.188776	1	0
chr1:8479284-8479597	0.4377	0.276782	0.436258	1	0	0.123492	0.7366	1	0
chr1:8486238-8486448	0.580952	0.423201	0.145068	0.993739	0	-0.0958488	0.763168	1	0
chr1:8491274-8491483	0.488038	-0.591536	0.202723	1	0	0.0970053	0.811426	1	0
chr1:8493633-8493918	0.621053	-0.15151	0.647153	1	0	-0.32514	0.341003	1	0
chr1:8496090-8496336	0.544715	0.220346	0.520556	1	0	0.168321	0.619708	1	0
chr1:8500366-8500871	0.518812	-0.0418478	0.845747	1	0	-0.197168	0.362672	1	0
chr1:8502198-8502631	0.484988	-0.385166	0.323637	1	0	0.392822	0.217735	1	0
chr1:8506929-8507192	0.456274	0.356384	0.273713	1	0	0.432112	0.174828	1	0
chr1:8508542-8508992	0.475556	0.342224	0.221448	1	0	0.161233	0.567153	1	0
chr1:8510456-8510684	0.570175	0.0664619	0.81157	1	0	0.191823	0.47187	1	0
chr1:8512847-8513103	0.449219	-0.280958	0.39581	1	0	0.165676	0.56205	1	0
chr1:8514566-8514816	0.528	0.133484	0.641479	1	0	-0.273957	0.368771	1	0
chr1:8518485-8518608	0.373984	-0.0339246	0.923047	1	0	-0.681024	0.0956825	1	0
chr1:8522378-8522592	0.560748	-0.420616	0.151541	0.997475	0	-0.268515	0.328994	1	0
chr1:8524431-8524621	0.615789	-0.332438	0.456755	1	0	-0.58542	0.224041	1	0
chr1:8525912-8526062	0.62	0.107972	0.748611	1	0	-0.394612	0.301412	1	0
chr1:8527723-8527992	0.550186	0.0788101	0.812649	1	0	0.825739	0.00724686	0.722742	0
chr1:8530353-8532061	0.484192	-0.358321	0.0775422	0.955976	0	0.0364485	0.852435	1	0
chr1:8535267-8535572	0.534426	-0.15083	0.534355	1	0	-0.259236	0.286647	1	0
chr1:8541235-8541522	0.536585	-0.416344	0.186263	1	0	-0.540135	0.0870941	1	0
chr1:8545134-8546190	0.439394	0.35714	0.153123	0.997501	0	0.281845	0.260026	1	0
chr1:8548327-8548561	0.534188	-0.111837	0.702896	1	0	-0.135473	0.638292	1	0
chr1:8549916-8550310	0.520305	0.220258	0.458204	1	0	0.0750356	0.802803	1	0
chr1:8555008-8555441	0.466513	0.471122	0.0878582	0.968531	0	0.142521	0.613513	1	0
chr1:8558231-8558427	0.505102	0.0356318	0.900733	1	0	-0.134251	0.643508	1	0
chr1:8559767-8560180	0.498789	-0.255758	0.295919	1	0	-0.414999	0.092478	1	0
chr1:8567516-8569360	0.436551	0.230673	0.241379	1	0	0.120026	0.544761	1	0
chr1:8572231-8573064	0.513806	-0.299406	0.301389	1	0	-0.0928078	0.73148	1	0
chr1:8575275-8576224	0.485774	-0.108225	0.665102	1	0	-0.0227433	0.926712	1	0
chr1:8582266-8583108	0.435867	-0.0342255	0.904182	1	0	0.0446986	0.870163	1	0
chr1:8589312-8589624	0.496795	-0.511871	0.125045	0.982254	0	-0.606446	0.0816477	1	0
chr1:8590834-8591125	0.52921	-0.313956	0.39281	1	0	-0.356741	0.319225	1	0
chr1:8595203-8596159	0.420502	-0.143672	0.647792	1	0	0.0160621	0.956697	1	0
chr1:8599484-8599741	0.536965	-0.0315747	0.920444	1	0	0.145623	0.625017	1	0
chr1:8606609-8606914	0.501639	0.0424402	0.87881	1	0	-0.19722	0.483672	1	0
chr1:8608728-8608911	0.519126	0.0812077	0.807016	1	0	0.105622	0.743425	1	0
chr1:8612766-8613590	0.548544	0.0127804	0.937828	1	0	-0.121827	0.46078	1	0
chr1:8625514-8625785	0.527675	0.0745289	0.804189	1	0	0.318434	0.250384	1	0
chr1:8630129-8630411	0.503546	0.440584	0.187621	1	0	0.302606	0.376566	1	0
chr1:8634507-8634714	0.434783	0.466034	0.119597	0.981092	0	-0.0858417	0.800112	1	0
chr1:8636973-8637276	0.511551	0.110661	0.710369	1	0	-0.230097	0.449741	1	0
chr1:8657223-8658519	0.451389	-0.18517	0.502857	1	0	-0.103872	0.694965	1	0
chr1:8662193-8662479	0.506993	-0.0381473	0.897304	1	0	-0.219603	0.460641	1	0
chr1:8667802-8667877	0.573333	-0.362593	0.343425	1	0	-0.217669	0.558216	1	0
chr1:8670451-8670708	0.466926	0.411634	0.176384	1	0	0.236599	0.439438	1	0
chr1:8673295-8674302	0.437934	0.135261	0.695697	1	0	-0.0696231	0.839513	1	0
chr1:8694807-8695104	0.548822	0.156064	0.608612	1	0	0.0578048	0.849206	1	0
chr1:8698866-8699143	0.555957	0.213912	0.453246	1	0	-0.154523	0.595884	1	0
chr1:8710657-8710949	0.547945	-0.203236	0.540597	1	0	-0.264365	0.42659	1	0
chr1:8713454-8713761	0.547231	-0.647518	0.0272783	0.837045	0	0.0517013	0.850577	1	0
chr1:8716161-8719545	0.425236	-0.0623086	0.672835	1	0	0.112736	0.43602	1	0
chr1:8727445-8727713	0.548507	0.136708	0.621889	1	0	-0.327707	0.286147	1	0
chr1:8733163-8733459	0.533784	-0.0520517	0.857373	1	0	-0.143952	0.629067	1	0
chr1:8735478-8735812	0.473054	0.160742	0.628079	1	0	0.712599	0.0164317	0.855725	0
chr1:8737347-8738631	0.410436	0.429374	0.146298	0.994796	0	0.0150992	0.960045	1	0
chr1:8746731-8747030	0.488294	0.242888	0.513523	1	0	0.0913191	0.812714	1	0
chr1:8750987-8751264	0.559567	0.32696	0.274146	1	0	0.29172	0.330391	1	0
chr1:8752491-8752686	0.507692	-0.0966446	0.764057	1	0	0.131305	0.660909	1	0
chr1:8757439-8757728	0.550173	0.272975	0.352684	1	0	0.339856	0.242806	1	0
chr1:8760090-8760333	0.55144	0.223056	0.436288	1	0	0.225523	0.435681	1	0
chr1:8765908-8766178	0.537037	0.336969	0.296837	1	0	0.112063	0.742783	1	0
chr1:8768984-8769295	0.524116	-0.209885	0.538712	1	0	-0.13094	0.693235	1	0
chr1:8769341-8769348	0	0.525146	0.388993	1	0	-0.196261	0.770441	1	0
chr1:8770591-8770890	0.551839	0.696217	0.0286347	0.84335	0	0.268419	0.44362	1	0
chr1:8774940-8775363	0.51773	-0.246585	0.298869	1	0	0.0215338	0.925855	1	0
chr1:8780120-8781018	0.469933	-0.329653	0.148556	0.996395	0	0.178797	0.404328	1	0
chr1:8784644-8787867	0.434998	-0.0703426	0.658282	1	0	-0.168922	0.288931	1	0
chr1:8790399-8790636	0.531646	0.126127	0.667117	1	0	-0.169068	0.569827	1	0
chr1:8792862-8793238	0.478723	0.0558468	0.848141	1	0	0.162956	0.569898	1	0
chr1:8796294-8796574	0.560714	-0.333148	0.229614	1	0	-0.375303	0.172476	1	0
chr1:8805540-8805787	0.461538	0.0320903	0.927304	1	0	0.233521	0.478064	1	0
chr1:8807131-8807351	0.568182	-0.166548	0.603206	1	0	-0.0430782	0.888379	1	0
chr1:8809969-8810190	0.529412	0.456462	0.129052	0.984614	0	0.166934	0.599332	1	0
chr1:8818237-8818486	0.497992	0.193605	0.520808	1	0	0.0408261	0.893913	1	0
chr1:8820129-8820338	0.564593	0.21112	0.471865	1	0	-0.17838	0.58211	1	0
chr1:8823426-8823831	0.533333	-0.121882	0.581732	1	0	-0.0676548	0.756523	1	0
chr1:8825755-8826071	0.531646	-0.214137	0.457357	1	0	-0.502665	0.107633	1	0
chr1:8831358-8831918	0.489286	0.252856	0.349953	1	0	0.13399	0.622233	1	0
chr1:8833595-8835294	0.446733	0.208318	0.298681	1	0	0.231821	0.244778	1	0
chr1:8836880-8837072	0.489583	-0.169097	0.599081	1	0	-0.268919	0.398985	1	0
chr1:8839779-8840078	0.391304	0.258571	0.63709	1	0	0.128066	0.813772	1	0
chr1:8841010-8841263	0.498024	-0.219101	0.472679	1	0	0.118252	0.671387	1	0
chr1:8845828-8846096	0.470149	-0.134953	0.677235	1	0	-0.0935642	0.759114	1	0
chr1:8847893-8848162	0.464684	-0.361225	0.223228	1	0	0.130009	0.641571	1	0
chr1:8854263-8854415	0.532895	-0.326386	0.409833	1	0	-0.182449	0.631757	1	0
chr1:8855806-8856026	0.531818	0.299587	0.30879	1	0	0.210731	0.467145	1	0
chr1:8858695-8859307	0.51634	0.182989	0.465658	1	0	-0.377347	0.147517	1	0
chr1:8860694-8861174	0.508333	0.0384563	0.863106	1	0	0.161172	0.462563	1	0
chr1:8863220-8863523	0.541254	0.133669	0.644204	1	0	0.173558	0.545431	1	0
chr1:8865478-8865777	0.491639	0.560881	0.110291	0.977554	0	-0.222713	0.598488	1	0
chr1:8870078-8870337	0.548263	0.0273988	0.922518	1	0	0.252017	0.349385	1	0
chr1:8873691-8873942	0.537849	0.0277568	0.936798	1	0	0.327587	0.305012	1	0
chr1:8878974-8879889	0.44153	-0.629428	0.00295329	0.547916	0	-0.618944	0.00326782	0.623541	0
chr1:8883463-8883750	0.452962	0.22129	0.481573	1	0	-0.309856	0.378943	1	0
chr1:8885120-8886914	0.505017	0.239937	0.186401	1	0	0.107675	0.555902	1	0
chr1:8890871-8891087	0.50463	0.0576354	0.854626	1	0	-0.0579676	0.857092	1	0
chr1:8893322-8893625	0.521452	-0.254335	0.462138	1	0	0.0319924	0.924096	1	0
chr1:8895551-8895768	0.474654	-0.425654	0.137712	0.988981	0	-0.0782485	0.761208	1	0
chr1:8900852-8901060	0.5	0.279984	0.455876	1	0	0.483828	0.167363	1	0
chr1:8902838-8903058	0.545455	0.516909	0.238645	1	0	0.85167	0.0294164	0.954228	0
chr1:8903761-8903783	0.545455	-0.258074	0.695252	1	0	-0.375218	0.575205	1	0
chr1:8907044-8907148	0.5	-0.569196	0.176165	1	0	-0.187592	0.628649	1	0
chr1:8908666-8908819	0.503268	0.164806	0.63774	1	0	0.202792	0.570149	1	0
chr1:8911861-8912016	0.522581	0.0809359	0.836222	1	0	-0.111669	0.781326	1	0
chr1:8913646-8913993	0.495677	-0.594847	0.0220407	0.814115	0	-0.172091	0.48387	1	0
chr1:8916014-8916047	0.575758	-0.112738	0.905151	1	0	0.321698	0.730486	1	0
chr1:8916782-8916914	0.537879	-0.568518	0.221973	1	0	-0.731394	0.127329	1	0
chr1:8919754-8921346	0.508794	-0.00112929	0.995962	1	0	-0.0901432	0.679477	1	0
chr1:8923838-8924091	0.557312	0.080565	0.818055	1	0	-0.3519	0.331147	1	0
chr1:8926349-8926456	0.495327	0.0423608	0.92225	1	0	0.316296	0.431764	1	0
chr1:8927677-8927931	0.531496	0.405505	0.171268	1	0	0.275058	0.351342	1	0
chr1:8931032-8931244	0.490566	-0.232243	0.406599	1	0	0.0585245	0.81545	1	0
chr1:8941137-8941352	0.567442	0.126888	0.71335	1	0	0.377748	0.238031	1	0
chr1:8943318-8943579	0.409962	-0.164505	0.575781	1	0	0.10651	0.702389	1	0
chr1:8948782-8949056	0.591241	-0.354312	0.459195	1	0	0.210079	0.622314	1	0
chr1:8953183-8953336	0.496732	-0.0786075	0.833764	1	0	0.228096	0.506385	1	0
chr1:8958874-8959174	0.5	-0.0189633	0.951364	1	0	0.26437	0.381155	1	0
chr1:8962086-8962368	0.549645	-0.53516	0.077435	0.955976	0	0.163029	0.555303	1	0
chr1:8966671-8967222	0.558984	0.151482	0.553275	1	0	0.0428036	0.867773	1	0
chr1:8976833-8977062	0.567686	0.293819	0.542848	1	0	-0.201183	0.702111	1	0
chr1:9065578-9066141	0.525755	-0.160337	0.749517	1	0	0.609605	0.17046	1	0
chr1:9102435-9102665	0.408696	-0.0762002	0.880879	1	0	-0.126494	0.803382	1	0
chr1:9116105-9117357	0.517572	-1.57578	0.00118093	0.423186	0	-0.814147	0.0548469	1	0
chr1:9120142-9120356	0.439252	-0.174297	0.650876	1	0	0.0454434	0.899447	1	0
chr1:9123520-9123830	0.490323	0.105298	0.846001	1	0	-1.54951	0.0223583	0.904093	0
chr1:9174222-9174407	0.475676	-1.68914	0.221029	1	0	1.33003	0.207468	1	0
chr1:9190563-9190825	0.587786	-0.236302	0.495599	1	0	-0.356852	0.317026	1	0
chr1:9202535-9202850	0.504762	0.303132	0.585218	1	0	-0.120426	0.83721	1	0
chr1:9204588-9204842	0.523622	0.18656	0.751291	1	0	-0.0720643	0.907116	1	0
chr1:9216452-9217340	0.540541	-0.0648513	0.934497	1	0	-0.420622	0.594722	1	0
chr1:9223370-9223657	0.533101	0.379487	0.665323	1	0	-1.03222	0.294308	1	0
chr1:9225730-9226186	0.519737	-0.187132	0.817818	1	0	-1.55977	0.0899538	1	0
chr1:9227084-9227423	0.525074	0.395772	0.650904	1	0	1.24744	0.121212	1	0
chr1:9241920-9242217	0.538721	-0.592243	0.489386	1	0	-1.79651	0.061361	1	0
chr1:9243558-9243845	0.571429	-2.6167	0.0207595	0.807084	0	-1.68083	0.104023	1	0
chr1:9255287-9255584	0.447811	-1.63195	0.032565	0.862289	0	-1.14666	0.115649	1	0
chr1:9270163-9270489	0.506135	-0.680118	0.611022	1	0	0.741839	0.546535	1	0
chr1:9279341-9279464	0.430894	-0.731509	0.190918	1	0	-0.381589	0.472679	1	0
chr1:9287647-9287941	0.482993	1.16336	0.254483	1	0	0.0591712	0.954931	1	0
chr1:9290660-9290954	0.534014	0.888377	0.350222	1	0	-0.193324	0.852974	1	0
chr1:9293001-9293157	0.49359	-0.143524	0.850515	1	0	1.06577	0.108909	1	0
chr1:9293796-9294035	0.493724	0.656722	0.229169	1	0	0.553275	0.309164	1	0
chr1:9295717-9296794	0.506035	0.0852564	0.702892	1	0	-0.137381	0.545497	1	0
chr1:9300095-9300389	0.469388	0.0489355	0.959889	1	0	-0.72731	0.5096	1	0
chr1:9306025-9306263	0.55042	0.0824149	0.866734	1	0	0.293054	0.52812	1	0
chr1:9318983-9320541	0.433248	0.337595	0.136255	0.988312	0	0.141629	0.536017	1	0
chr1:9321971-9322218	0.582996	-0.658816	0.310185	1	0	-0.317255	0.612455	1	0
chr1:9351182-9351523	0.513196	0.419728	0.216849	1	0	-0.271401	0.467442	1	0
chr1:9354177-9355325	0.531359	-1.50366	0.0266656	0.836809	0	-0.570451	0.342746	1	0
chr1:9359546-9359769	0.493274	-0.016149	0.965565	1	0	-0.551006	0.190608	1	0
chr1:9471166-9471586	0.497619	-0.104567	0.496618	1	0	0.020955	0.890935	1	0
chr1:9488125-9488572	0.527964	-0.0934049	0.760266	1	0	-0.178214	0.560446	1	0
chr1:9576914-9577184	0.566667	-0.208326	0.564023	1	0	0.0951215	0.768624	1	0
chr1:9583323-9583348	0.2	0.892483	0.07397	0.953312	0	-0.246374	0.672852	1	0
chr1:9590762-9590969	0.531401	0.127774	0.648031	1	0	-0.0367651	0.895946	1	0
chr1:9593900-9594513	0.531811	-0.0377615	0.897411	1	0	0.198062	0.490095	1	0
chr1:9597149-9597371	0.490991	0.331885	0.254277	1	0	0.279376	0.3331	1	0
chr1:9602892-9606553	0.466539	-0.122732	0.329884	1	0	-0.051588	0.679288	1	0
chr1:9613271-9613668	0.496222	0.27312	0.238021	1	0	-0.503413	0.0416073	1	0
chr1:9615194-9615384	0.547368	-0.466621	0.11281	0.979503	0	-0.177189	0.502538	1	0
chr1:9618051-9618478	0.496487	0.0667798	0.808584	1	0	0.072143	0.790635	1	0
chr1:9620262-9621325	0.426152	0.0999894	0.676323	1	0	0.191546	0.419073	1	0
chr1:9622762-9623405	0.472784	-0.24896	0.359055	1	0	-0.354231	0.193777	1	0
chr1:9625453-9626899	0.475104	-0.177853	0.409436	1	0	-0.29383	0.174769	1	0
chr1:9628569-9628875	0.568627	0.398418	0.166656	1	0	0.421278	0.139424	1	0
chr1:9631362-9631645	0.558304	0.00460076	0.986986	1	0	0.0503118	0.856475	1	0
chr1:9635054-9635413	0.504178	-0.412378	0.10982	0.977146	0	0.265728	0.270491	1	0
chr1:9638011-9638420	0.567237	0.219863	0.358708	1	0	0.163582	0.493452	1	0
chr1:9640555-9640936	0.498688	0.569523	0.0118316	0.737521	0	0.396234	0.0830636	1	0
chr1:9642194-9642463	0.531599	-0.100307	0.723039	1	0	0.0162874	0.951494	1	0
chr1:9643881-9644045	0.579268	0.0507388	0.876231	1	0	0.473985	0.111497	1	0
chr1:9646024-9646051	0.62963	0.108892	0.822137	1	0	0.0370382	0.939011	1	0
chr1:9647253-9647829	0.536458	-0.206657	0.460469	1	0	-0.286833	0.306026	1	0
chr1:9652094-9652220	0.539683	-0.112065	0.732953	1	0	-0.633947	0.0954565	1	0
chr1:9655876-9656305	0.620047	-0.256175	0.473537	1	0	0.0602021	0.863411	1	0
chr1:9658798-9659300	0.49004	-0.214278	0.405423	1	0	-0.18483	0.46829	1	0
chr1:9660527-9660692	0.581818	-0.0070357	0.981214	1	0	0.0821702	0.772706	1	0
chr1:9664302-9665195	0.557671	0.0377631	0.854568	1	0	-0.0149962	0.941888	1	0
chr1:9667182-9667237	0.6	-0.143461	0.729486	1	0	-0.338075	0.431683	1	0
chr1:9669736-9670035	0.571906	-0.170008	0.536101	1	0	-0.00365323	0.988989	1	0
chr1:9671379-9671538	0.515723	-0.298302	0.307196	1	0	0.00168113	0.994868	1	0
chr1:9673853-9674710	0.570595	0.0818251	0.801241	1	0	-0.174756	0.595058	1	0
chr1:9676486-9676738	0.599206	0.10562	0.741743	1	0	0.0167607	0.959015	1	0
chr1:9684723-9684937	0.528037	-0.0996987	0.799744	1	0	0.00695172	0.985922	1	0
chr1:9685163-9685462	0.48495	-0.201992	0.637392	1	0	0.168318	0.662338	1	0
chr1:9688171-9688358	0.540107	-0.113767	0.725626	1	0	0.0313512	0.918745	1	0
chr1:9696926-9697157	0.497835	-0.523718	0.117622	0.980888	0	-0.0719226	0.813357	1	0
chr1:9698538-9698742	0.598039	-0.0570119	0.837743	1	0	-0.682942	0.0349796	0.98331	0
chr1:9702553-9702840	0.522648	-0.258989	0.417992	1	0	-0.221722	0.475771	1	0
chr1:9705972-9706156	0.467391	-0.168519	0.652994	1	0	-0.0809839	0.823084	1	0
chr1:9710455-9710756	0.418605	-0.344321	0.263809	1	0	-0.278006	0.373072	1	0
chr1:9714337-9714529	0.588542	-0.23191	0.454248	1	0	-0.466305	0.152944	1	0
chr1:9714679-9714785	0.54717	-0.649935	0.113794	0.980122	0	-0.298043	0.453497	1	0
chr1:9714849-9715873	0.5	0.15804	0.612001	1	0	0.240485	0.429616	1	0
chr1:9715880-9715914	0.5	-0.280429	0.615755	1	0	-0.467785	0.415566	1	0
chr1:9720125-9722006	0.490165	-0.0281035	0.866336	1	0	0.000317071	0.998465	1	0
chr1:9725717-9725983	0.462406	-0.108976	0.721058	1	0	0.165876	0.564432	1	0
chr1:9727519-9727614	0.568421	0.0353494	0.907838	1	0	0.0737377	0.804364	1	0
chr1:9730130-9731126	0.432731	0.299983	0.32287	1	0	-0.439166	0.180442	1	0
chr1:9734521-9734706	0.497297	-0.144176	0.670834	1	0	-0.0243956	0.94109	1	0
chr1:9735076-9735434	0.53352	-0.0136973	0.968268	1	0	0.580975	0.0773839	1	0
chr1:9737765-9738222	0.442013	-0.41925	0.0656267	0.940289	0	-0.206882	0.35032	1	0
chr1:9742316-9742806	0.522449	0.135967	0.449061	1	0	0.00865785	0.961879	1	0
chr1:9745633-9745815	0.5	-0.43924	0.136872	0.988312	0	-0.0113489	0.966554	1	0
chr1:9748733-9748999	0.518797	0.322259	0.304365	1	0	0.37297	0.2238	1	0
chr1:9752629-9753630	0.454545	0.037788	0.885777	1	0	-0.15665	0.556857	1	0
chr1:9758131-9758430	0.438127	-0.434629	0.127317	0.984333	0	-1.07056	0.000393649	0.394061	0
chr1:9760570-9761718	0.560976	0.465031	0.148648	0.996406	0	0.0531836	0.872648	1	0
chr1:9768036-9768466	0.513953	-0.0233051	0.924697	1	0	0.136801	0.571445	1	0
chr1:9771044-9771268	0.540179	-0.424681	0.180805	1	0	-0.576262	0.065326	1	0
chr1:9774940-9776355	0.616254	-0.145022	0.553626	1	0	0.147465	0.533643	1	0
chr1:9782730-9782851	0.619835	0.323381	0.440766	1	0	0.0992376	0.823079	1	0
chr1:9783250-9783648	0.565327	-0.593202	0.0578262	0.929194	0	-0.399573	0.184251	1	0
chr1:9786816-9787094	0.543165	0.227951	0.423124	1	0	0.246808	0.383612	1	0
chr1:9788499-9789270	0.503243	0.067946	0.755152	1	0	0.236551	0.270286	1	0
chr1:9790702-9791525	0.599028	0.0814363	0.710107	1	0	-0.0124352	0.955027	1	0
chr1:9794104-9796199	0.547017	0.104988	0.513078	1	0	0.169902	0.286657	1	0
chr1:9799937-9800185	0.564516	0.165109	0.622846	1	0	0.44057	0.175993	1	0
chr1:9802743-9803004	0.521073	0.206458	0.468836	1	0	-0.622998	0.048885	1	0
chr1:9804337-9805005	0.582335	0.320031	0.214889	1	0	-0.124677	0.643611	1	0
chr1:9808606-9808724	0.576271	-0.0267544	0.941697	1	0	0.108953	0.757927	1	0
chr1:9810568-9810844	0.536232	0.247608	0.449026	1	0	0.114548	0.732678	1	0
chr1:9814425-9814823	0.515075	-0.0248953	0.897591	1	0	0.10801	0.569345	1	0
chr1:9816878-9817556	0.50295	-0.210148	0.438444	1	0	0.272344	0.300627	1	0
chr1:9820834-9821123	0.525952	-0.383929	0.210784	1	0	-0.27905	0.360284	1	0
chr1:9822463-9823064	0.577371	0.0721662	0.775699	1	0	-0.203538	0.44706	1	0
chr1:9825225-9826735	0.504636	-0.21233	0.21195	1	0	-0.15674	0.352839	1	0
chr1:9829847-9830005	0.556962	0.012296	0.968957	1	0	-0.20802	0.529623	1	0
chr1:9832232-9832353	0.619835	0.327045	0.359799	1	0	0.15068	0.678965	1	0
chr1:9836208-9837333	0.453333	0.0567546	0.84633	1	0	-0.000609167	0.998477	1	0
chr1:9838782-9839081	0.545151	0.436753	0.154287	0.997984	0	-0.22964	0.513921	1	0
chr1:9842964-9844339	0.506182	-0.544019	0.116752	0.980845	0	-0.0849084	0.80078	1	0
chr1:9850770-9850896	0.404762	0.139227	0.606479	1	0	0.0794168	0.765506	1	0
chr1:9856246-9856558	0.49359	-0.506176	0.104084	0.973122	0	-0.156649	0.570167	1	0
chr1:9859440-9860718	0.43975	0.230221	0.258567	1	0	0.340948	0.0904177	1	0
chr1:9864142-9864368	0.584071	0.0445194	0.889125	1	0	0.171904	0.590504	1	0
chr1:9878650-9878698	0.541667	-0.547149	0.181443	1	0	-0.417384	0.296863	1	0
chr1:9878751-9878799	0.291667	-0.0779594	0.833696	1	0	-0.324386	0.410964	1	0
chr1:9881173-9881475	0.519868	-0.202714	0.420022	1	0	0.107283	0.65696	1	0
chr1:9917173-9917260	0.287356	0.17073	0.636319	1	0	0.137011	0.704402	1	0
chr1:9925315-9925536	0.479638	0.00424506	0.989116	1	0	-0.121449	0.694602	1	0
chr1:9938882-9939227	0.515942	-0.290327	0.245053	1	0	-0.255461	0.299868	1	0
chr1:9948342-9948498	0.544872	0.0524597	0.835448	1	0	-0.301566	0.273139	1	0
chr1:9952182-9952482	0.586667	-0.759317	0.0359329	0.876812	0	-0.129742	0.6907	1	0
chr1:9955478-9955891	0.53753	-0.257207	0.289258	1	0	-0.20821	0.386023	1	0
chr1:9957092-9958186	0.521938	-0.0369506	0.799912	1	0	-0.0808243	0.578677	1	0
chr1:9959405-9959512	0.607477	0.527575	0.213869	1	0	0.463526	0.275103	1	0
chr1:9960134-9960247	0.477876	-0.293593	0.372234	1	0	-0.0996909	0.743867	1	0
chr1:9962893-9963190	0.525253	0.364876	0.196313	1	0	-0.234565	0.437416	1	0
chr1:9965767-9966498	0.435021	-0.27589	0.361824	1	0	-0.224898	0.451762	1	0
chr1:9968284-9968616	0.518072	0.154771	0.54418	1	0	0.239584	0.339051	1	0
chr1:9971876-9972101	0.537778	-0.325033	0.313058	1	0	-0.055546	0.858723	1	0
chr1:9973455-9973703	0.532258	0.334688	0.344975	1	0	0.0631952	0.859212	1	0
chr1:9975875-9976275	0.4625	-0.180253	0.429492	1	0	0.0615447	0.78216	1	0
chr1:9979976-9980263	0.519164	-0.343067	0.208614	1	0	-0.581068	0.0458629	1	0
chr1:9981674-9981917	0.563786	-0.0135303	0.964658	1	0	0.0439565	0.880695	1	0
chr1:9983412-9984740	0.46009	-0.132135	0.553254	1	0	-0.0754315	0.733579	1	0
chr1:9988038-9988336	0.536913	-0.202901	0.50863	1	0	0.0878767	0.761214	1	0
chr1:9990807-9991094	0.54007	-0.11951	0.702583	1	0	-0.504097	0.114215	1	0
chr1:9992990-9993233	0.518519	0.234313	0.506716	1	0	0.524797	0.126662	1	0
chr1:9996872-9997124	0.547619	0.251356	0.366616	1	0	0.0864517	0.757912	1	0
chr1:10000345-10001869	0.4521	-0.271162	0.115041	0.980362	0	-0.231855	0.174947	1	0
chr1:10009044-10009285	0.556017	0.243641	0.378473	1	0	0.0558312	0.843465	1	0
chr1:10012996-10013367	0.479784	-0.0738604	0.730264	1	0	0.070562	0.73656	1	0
chr1:10014765-10015340	0.507826	0.169894	0.347806	1	0	-0.0683533	0.711317	1	0
chr1:10017367-10017660	0.552901	-0.25436	0.316985	1	0	-0.182457	0.467462	1	0
chr1:10019318-10019561	0.485597	0.515421	0.0984027	0.972277	0	-0.157407	0.642822	1	0
chr1:10022215-10023777	0.482074	0.0397515	0.819771	1	0	0.163035	0.342297	1	0
chr1:10026146-10026443	0.535354	0.0806168	0.772994	1	0	0.148635	0.590854	1	0
chr1:10028400-10028499	0.474747	0.00444696	0.988375	1	0	-0.217977	0.493758	1	0
chr1:10033660-10033764	0.625	0.234104	0.480153	1	0	-0.1561	0.661768	1	0
chr1:10035386-10035585	0.472362	0.0214676	0.94817	1	0	-0.210233	0.550668	1	0
chr1:10036102-10036141	0.641026	0.798004	0.098788	0.972277	0	0.854743	0.0664608	1	0
chr1:10036144-10036264	0.516667	0.488289	0.220461	1	0	0.340643	0.406887	1	0
chr1:10038191-10038343	0.539474	-0.231288	0.454508	1	0	-0.349569	0.268444	1	0
chr1:10039599-10039847	0.560484	0.0783806	0.79605	1	0	-0.109703	0.718785	1	0
chr1:10041987-10042256	0.531599	0.223298	0.433199	1	0	0.0653131	0.82371	1	0
chr1:10047415-10047658	0.555556	-0.121751	0.692723	1	0	0.0564665	0.84869	1	0
chr1:10058405-10058551	0.438356	-0.438205	0.156616	1	0	-0.292824	0.320553	1	0
chr1:10070511-10070882	0.536388	0.0295556	0.919136	1	0	0.430583	0.108316	1	0
chr1:10083748-10084046	0.513423	0.0657726	0.80759	1	0	-0.315154	0.280359	1	0
chr1:10086570-10086761	0.575916	-0.185078	0.504724	1	0	-0.156378	0.569247	1	0
chr1:10090210-10090447	0.531646	0.0390697	0.895884	1	0	-0.0778684	0.794659	1	0
chr1:10097075-10099114	0.467386	-0.174277	0.271939	1	0	-0.172027	0.275044	1	0
chr1:10101560-10101860	0.516667	-0.0789018	0.76557	1	0	-0.267323	0.316042	1	0
chr1:10104039-10104417	0.505291	-0.0486906	0.884158	1	0	0.449223	0.15633	1	0
chr1:10113422-10113687	0.490566	0.0425576	0.886338	1	0	0.290654	0.309999	1	0
chr1:10119600-10119854	0.559055	-0.507547	0.111436	0.977983	0	-0.104161	0.703166	1	0
chr1:10122848-10123358	0.505882	-0.0786332	0.740646	1	0	-0.129919	0.584268	1	0
chr1:10129635-10129844	0.564593	-0.0620728	0.840084	1	0	-0.0806718	0.789462	1	0
chr1:10136473-10137014	0.499076	0.563135	0.0517793	0.914372	0	-0.667442	0.0341532	0.982088	0
chr1:10139240-10139338	0.540816	0.116989	0.716705	1	0	0.26628	0.379164	1	0
chr1:10141528-10141747	0.520548	0.040613	0.890725	1	0	-0.216691	0.475888	1	0
chr1:10145949-10146284	0.516418	-0.0621737	0.832196	1	0	0.214835	0.451784	1	0
chr1:10148625-10148760	0.451852	-0.098707	0.778699	1	0	-0.205755	0.581204	1	0
chr1:10150255-10150546	0.525773	0.0914565	0.771493	1	0	0.451449	0.12159	1	0
chr1:10152320-10152537	0.56682	-0.000121891	0.999185	1	0	-0.27059	0.402517	1	0
chr1:10154443-10154759	0.493671	0.178735	0.495627	1	0	-0.315865	0.246357	1	0
chr1:10156624-10156942	0.5	-0.256795	0.335822	1	0	-0.655349	0.0171568	0.861238	0
chr1:10161730-10162600	0.375862	-0.267409	0.31587	1	0	-0.559808	0.0399177	1	0
chr1:10167645-10167791	0.561644	-0.099356	0.743448	1	0	-0.176811	0.569783	1	0
chr1:10171152-10171434	0.485816	0.0146951	0.958932	1	0	-0.168253	0.556137	1	0
chr1:10173733-10174025	0.544521	-0.471156	0.124208	0.982254	0	0.272048	0.313463	1	0
chr1:10176194-10176450	0.507812	0.00967886	0.976956	1	0	-0.293769	0.390802	1	0
chr1:10179218-10179460	0.495868	-0.573641	0.0694981	0.946388	0	-0.191553	0.490272	1	0
chr1:10181192-10181466	0.470803	0.112921	0.729904	1	0	0.427745	0.155493	1	0
chr1:10183860-10184400	0.498148	-0.328043	0.233023	1	0	0.0623671	0.815453	1	0
chr1:10186045-10186264	0.525114	-0.112894	0.749011	1	0	0.301892	0.318341	1	0
chr1:10189934-10190038	0.548077	0.0489681	0.87265	1	0	-0.0920878	0.768101	1	0
chr1:10192086-10192143	0.578947	0.259034	0.556329	1	0	0.192633	0.671642	1	0
chr1:10194241-10194576	0.513433	0.108744	0.683842	1	0	0.321671	0.220112	1	0
chr1:10197135-10199376	0.429273	0.185924	0.406618	1	0	0.145338	0.5154	1	0
chr1:10202464-10202719	0.541176	-0.0161087	0.956542	1	0	0.124479	0.660258	1	0
chr1:10205415-10205639	0.580357	0.12971	0.648693	1	0	-0.243016	0.404425	1	0
chr1:10207283-10208688	0.468327	-0.117793	0.436887	1	0	0.190859	0.195086	1	0
chr1:10210881-10211147	0.533835	-0.169327	0.644286	1	0	0.413179	0.231086	1	0
chr1:10212579-10212841	0.557252	0.0720342	0.822831	1	0	-0.0820268	0.798481	1	0
chr1:10217595-10217861	0.484962	-0.0398836	0.896518	1	0	0.0318482	0.916276	1	0
chr1:10219452-10219739	0.602787	-0.0898739	0.764664	1	0	0.271269	0.332029	1	0
chr1:10222002-10222620	0.498382	-0.271238	0.253161	1	0	0.174848	0.445086	1	0
chr1:10226829-10228226	0.491052	-0.0670335	0.667526	1	0	0.00405082	0.979018	1	0
chr1:10231370-10231495	0.472	-0.144317	0.605233	1	0	-0.70553	0.0338299	0.980932	0
chr1:10233149-10234451	0.516129	0.0732803	0.653708	1	0	-0.0446549	0.78588	1	0
chr1:10237313-10237514	0.547264	0.196495	0.486559	1	0	-0.12457	0.681653	1	0
chr1:10239441-10240045	0.523179	-0.00819316	0.979794	1	0	-0.189242	0.561397	1	0
chr1:10241560-10242217	0.509893	0.245155	0.153839	0.997984	0	0.129906	0.45354	1	0
chr1:10243514-10243791	0.574007	-0.0309101	0.91391	1	0	-0.143361	0.615532	1	0
chr1:10248732-10248937	0.560976	-0.0641742	0.819492	1	0	-0.187674	0.50204	1	0
chr1:10250662-10250937	0.545455	-0.514084	0.07536	0.95464	0	-0.364132	0.167896	1	0
chr1:10275232-10275542	0.525806	0.415099	0.167291	1	0	0.18983	0.533829	1	0
chr1:10279217-10279669	0.515487	-0.432373	0.0986561	0.972277	0	-0.177584	0.484079	1	0
chr1:10284244-10284501	0.536965	0.475285	0.0979528	0.972277	0	-0.0728629	0.806971	1	0
chr1:10287087-10287280	0.466321	0.169964	0.561234	1	0	-0.0803128	0.792571	1	0
chr1:10290975-10291309	0.502994	-0.157622	0.534912	1	0	-0.315314	0.217627	1	0
chr1:10295976-10296212	0.461864	-0.136467	0.660446	1	0	-0.46744	0.139868	1	0
chr1:10297805-10298591	0.491094	-0.289651	0.304524	1	0	-0.313423	0.266528	1	0
chr1:10299829-10300116	0.522648	-0.039222	0.899536	1	0	0.0927044	0.754013	1	0
chr1:10301961-10302106	0.42069	0.4231	0.405985	1	0	0.126933	0.814114	1	0
chr1:10302163-10302480	0.416404	0.252173	0.383103	1	0	0.316758	0.263336	1	0
chr1:10304453-10304787	0.565868	0.133546	0.661039	1	0	-0.57366	0.075303	1	0
chr1:10306533-10306799	0.578947	-0.0726211	0.829351	1	0	-0.399245	0.248106	1	0
chr1:10312175-10312424	0.546185	0.552883	0.0797347	0.957761	0	0.000870254	0.997596	1	0
chr1:10314698-10315352	0.489297	0.0423218	0.876525	1	0	0.0265401	0.922414	1	0
chr1:10316781-10317052	0.542435	0.250327	0.348216	1	0	0.277262	0.292899	1	0
chr1:10323056-10323360	0.483553	-0.243918	0.4256	1	0	-0.240772	0.42135	1	0
chr1:10327122-10327400	0.546763	0.0185824	0.94438	1	0	-0.093756	0.724169	1	0
chr1:10329563-10329706	0.51049	-0.22554	0.537501	1	0	-0.164822	0.646687	1	0
chr1:10336911-10337143	0.534483	0.0256573	0.933272	1	0	-0.349469	0.264636	1	0
chr1:10349724-10350741	0.417896	-0.303426	0.309638	1	0	-0.191869	0.510985	1	0
chr1:10358898-10359170	0.444853	-0.000193361	0.999343	1	0	0.356739	0.189591	1	0
chr1:10373707-10373919	0.537736	0.0948878	0.753781	1	0	0.293619	0.296179	1	0
chr1:10378577-10378643	0.424242	0.179955	0.642935	1	0	-0.0151928	0.969743	1	0
chr1:10386142-10387465	0.47619	0.262583	0.362714	1	0	0.0744516	0.798884	1	0
chr1:10392241-10393663	0.521097	-0.153902	0.483809	1	0	-0.0567154	0.794488	1	0
chr1:10396275-10396486	0.57346	0.0603112	0.837866	1	0	0.151742	0.591577	1	0
chr1:10404977-10405241	0.515152	0.543858	0.0848538	0.963254	0	0.489131	0.134783	1	0
chr1:10406332-10406756	0.497642	-0.917868	0.00671969	0.663752	0	-0.788463	0.0166594	0.856586	0
chr1:10410306-10410475	0.47929	0.117004	0.658474	1	0	0.0160609	0.951221	1	0
chr1:10416376-10416495	0.378151	-0.465233	0.2607	1	0	-0.0706815	0.841632	1	0
chr1:10416694-10416994	0.503333	-0.526559	0.078398	0.956604	0	-0.411684	0.154857	1	0
chr1:10419928-10420600	0.418155	-0.035678	0.908386	1	0	-0.00622014	0.984017	1	0
chr1:10424814-10425085	0.523985	0.278266	0.418584	1	0	0.241107	0.485079	1	0
chr1:10426733-10426938	0.536585	-0.401274	0.189437	1	0	0.0602388	0.830345	1	0
chr1:10429858-10430084	0.526549	-0.323196	0.329445	1	0	-0.441638	0.177602	1	0
chr1:10433156-10433460	0.549342	0.233507	0.457349	1	0	0.102579	0.746362	1	0
chr1:10442123-10442475	0.454545	0.143748	0.5976	1	0	-0.303011	0.296987	1	0
chr1:10444967-10445200	0.562232	-0.305334	0.270127	1	0	-0.265321	0.321915	1	0
chr1:10446683-10446970	0.56446	0.215697	0.539839	1	0	0.164607	0.645628	1	0
chr1:10449904-10450844	0.502128	-0.325654	0.159943	1	0	-0.391639	0.0909456	1	0
chr1:10456129-10456374	0.567347	0.240472	0.412505	1	0	-0.247157	0.429479	1	0
chr1:10457821-10458298	0.551363	0.0290435	0.896016	1	0	0.0294792	0.894254	1	0
chr1:10462574-10462759	0.535135	-0.135817	0.66011	1	0	0.117339	0.687776	1	0
chr1:10465106-10466216	0.493694	0.159116	0.347781	1	0	-0.11318	0.51086	1	0
chr1:10468400-10468697	0.390572	-0.699739	0.0524762	0.916221	0	-0.525348	0.123382	1	0
chr1:10470320-10471657	0.446522	-0.101835	0.696524	1	0	-0.212205	0.418092	1	0
chr1:10474452-10474788	0.529762	-0.0238722	0.923193	1	0	0.0255957	0.916462	1	0
chr1:10477884-10480105	0.49077	-0.208003	0.144604	0.993449	0	-0.350445	0.0145915	0.835596	0
chr1:10485332-10485991	0.46434	0.0842211	0.746185	1	0	-0.0230549	0.929666	1	0
chr1:10487627-10487934	0.550489	0.175903	0.559156	1	0	-0.180943	0.555855	1	0
chr1:10491614-10491860	0.573171	-0.184732	0.555929	1	0	0.335977	0.233311	1	0
chr1:10495139-10495284	0.482759	0.0903532	0.773215	1	0	0.0959527	0.754112	1	0
chr1:10497521-10497801	0.514286	-0.456622	0.111042	0.977972	0	-0.1499	0.58818	1	0
chr1:10501538-10501808	0.518519	0.152009	0.598689	1	0	-0.130035	0.673802	1	0
chr1:10503575-10503932	0.543417	-0.199174	0.522777	1	0	0.107791	0.721259	1	0
chr1:10508816-10509282	0.54721	0.0860563	0.749834	1	0	-0.0722676	0.7898	1	0
chr1:10514611-10515790	0.47922	-0.159698	0.444003	1	0	-0.0268359	0.89662	1	0
chr1:10520605-10522288	0.529412	0.039897	0.798492	1	0	-0.0541491	0.729553	1	0
chr1:10523726-10523902	0.494318	-0.0199099	0.94574	1	0	0.179175	0.516329	1	0
chr1:10526798-10526839	0.536585	0.0607505	0.854257	1	0	-0.0891951	0.792601	1	0
chr1:10529675-10531040	0.490842	-0.301701	0.131246	0.984614	0	-0.355726	0.0750195	1	0
chr1:10534483-10534742	0.579151	0.437976	0.127037	0.984333	0	0.133787	0.660637	1	0
chr1:10537141-10537424	0.572438	0.333486	0.239352	1	0	-0.188196	0.534234	1	0
chr1:10538776-10539085	0.524272	0.0817688	0.749165	1	0	0.0161658	0.949405	1	0
chr1:10540439-10540618	0.497207	-0.20941	0.521859	1	0	0.15449	0.599728	1	0
chr1:10545923-10546082	0.534591	0.229053	0.407286	1	0	0.0927503	0.737309	1	0
chr1:10549078-10549344	0.571429	0.161584	0.58801	1	0	0.203063	0.49168	1	0
chr1:10550942-10551089	0.503401	-0.00456188	0.992224	1	0	0.376822	0.380426	1	0
chr1:10551937-10552016	0.556962	-0.132174	0.733341	1	0	-0.946437	0.037887	0.997591	0
chr1:10556088-10556303	0.553488	-0.358345	0.202515	1	0	-0.0870531	0.732971	1	0
chr1:10557590-10557737	0.408163	-0.0891837	0.828017	1	0	0.0135266	0.972911	1	0
chr1:10559573-10559764	0.560209	-0.125342	0.657417	1	0	-0.144924	0.598168	1	0
chr1:10566449-10566620	0.549708	0.0702579	0.812691	1	0	-0.0843377	0.774254	1	0
chr1:10568299-10569209	0.552747	0.364303	0.125834	0.983142	0	0.358717	0.131117	1	0
chr1:10572717-10573024	0.495114	0.071973	0.808081	1	0	-0.11828	0.691331	1	0
chr1:10574311-10574499	0.484043	-0.0947114	0.725894	1	0	-0.213876	0.438357	1	0
chr1:10576795-10577098	0.481848	0.427324	0.239942	1	0	0.142024	0.71661	1	0
chr1:10579831-10582292	0.412434	-0.55136	0.0466487	0.905429	0	-0.516785	0.0579933	1	0
chr1:10585993-10586461	0.512821	-0.0456227	0.845505	1	0	0.0110652	0.962012	1	0
chr1:10591521-10591645	0.483871	-0.160649	0.607987	1	0	-0.238947	0.448286	1	0
chr1:10595743-10596012	0.535316	-0.109489	0.718099	1	0	0.0900914	0.762248	1	0
chr1:10602499-10602948	0.478842	0.331072	0.20857	1	0	0.00571675	0.983255	1	0
chr1:10606617-10608286	0.463152	-0.429819	0.0144195	0.758846	0	-0.328821	0.0577375	1	0
chr1:10612246-10612497	0.52988	-0.0544799	0.868851	1	0	0.0902935	0.78038	1	0
chr1:10614030-10614319	0.539792	0.283301	0.39975	1	0	0.392014	0.232942	1	0
chr1:10619560-10620322	0.507874	0.483029	0.144427	0.993449	0	0.381337	0.250998	1	0
chr1:10620331-10621039	0.49435	-0.387422	0.248567	1	0	-0.0141608	0.965297	1	0
chr1:10623547-10623798	0.589641	0.727798	0.0129346	0.750131	0	0.585633	0.0466077	1	0
chr1:10630394-10630660	0.530075	0.109533	0.727361	1	0	0.0818817	0.796889	1	0
chr1:10632652-10632951	0.511706	0.206632	0.5007	1	0	0.0414194	0.891845	1	0
chr1:10640355-10640543	0.515957	0.131472	0.62494	1	0	-0.0893765	0.749483	1	0
chr1:10645692-10645910	0.559633	-0.172776	0.589058	1	0	-0.329251	0.318047	1	0
chr1:10647342-10648146	0.390547	0.106862	0.719163	1	0	0.444441	0.118804	1	0
chr1:10650190-10650408	0.513761	-0.0820136	0.786536	1	0	0.126291	0.658153	1	0
chr1:10653835-10654123	0.40625	0.547877	0.0965448	0.971744	0	0.149078	0.677972	1	0
chr1:10657058-10657387	0.468085	-0.158063	0.648377	1	0	-0.00969063	0.97704	1	0
chr1:10660500-10661090	0.494915	-0.0930805	0.72427	1	0	0.252936	0.324889	1	0
chr1:10665314-10666490	0.494048	-0.00915979	0.978612	1	0	-0.176443	0.606627	1	0
chr1:10669651-10669967	0.506329	0.417002	0.0896927	0.970881	0	-0.0615734	0.808879	1	0
chr1:10673503-10673771	0.574627	-0.599136	0.0666929	0.941927	0	-0.279531	0.350591	1	0
chr1:10675435-10676645	0.552066	0.167132	0.555881	1	0	-0.05458	0.849358	1	0
chr1:10681100-10681691	0.465313	0.0333414	0.901891	1	0	0.0685317	0.798324	1	0
chr1:10683702-10684618	0.572052	-0.173423	0.495644	1	0	0.039286	0.874147	1	0
chr1:10688096-10688247	0.543046	-0.168581	0.634648	1	0	0.0524349	0.873979	1	0
chr1:10690990-10691252	0.583969	0.346785	0.344584	1	0	0.370795	0.303877	1	0
chr1:10721691-10722452	0.444152	-0.105005	0.657622	1	0	-0.62991	0.0112327	0.793136	0
chr1:10750211-10750555	0.56686	-0.188095	0.654394	1	0	-0.216503	0.610515	1	0
chr1:10804442-10804739	0.666667	-6.40685e-16	1	1	0	0	1	1	0
chr1:10837747-10838287	0.4	0.161491	0.499054	1	0	0.144107	0.54549	1	0
chr1:10894189-10894327	0.362319	-0.984851	0.0345107	0.870315	0	-1.03262	0.0299635	0.958702	0
chr1:10913429-10913530	0.514851	1.21578	0.0748438	0.954312	0	0.772411	0.289359	1	0
chr1:11053841-11054074	0.527897	0.250514	0.465528	1	0	0.0385993	0.916135	1	0
chr1:11070653-11071191	0.524164	-0.00259044	0.98989	1	0	-0.263144	0.205385	1	0
chr1:11074992-11076301	0.485103	0.00378854	0.984467	1	0	0.0798304	0.679905	1	0
chr1:11079789-11079961	0.453488	0.0680767	0.857965	1	0	-0.254332	0.544925	1	0
chr1:11080414-11080729	0.453968	0.112516	0.7055	1	0	-0.120178	0.692099	1	0
chr1:11083446-11083592	0.493151	0.20093	0.460858	1	0	-0.00672362	0.980882	1	0
chr1:11089019-11089355	0.517857	0.272885	0.346135	1	0	0.290248	0.311842	1	0
chr1:11091383-11091564	0.552486	-0.0740901	0.810699	1	0	0.0159265	0.957013	1	0
chr1:11093096-11093409	0.530351	0.0939637	0.757889	1	0	0.0160845	0.957081	1	0
chr1:11100730-11100790	0.483333	-1.18814	0.106249	0.975499	0	0.182907	0.767543	1	0
chr1:11106076-11106237	0.552795	0.116378	0.73681	1	0	0.0441765	0.900354	1	0
chr1:11109410-11110046	0.533019	-0.34459	0.253105	1	0	0.0826095	0.759633	1	0
chr1:11111215-11112284	0.471469	-0.35495	0.237411	1	0	-0.719909	0.0303557	0.96155	0
chr1:11115157-11115660	0.522863	-0.124577	0.609273	1	0	-0.148975	0.541257	1	0
chr1:11117319-11118645	0.527149	0.261732	0.111054	0.977973	0	0.105934	0.523282	1	0
chr1:11124039-11124827	0.535533	0.113168	0.62927	1	0	0.00150057	0.994868	1	0
chr1:11126349-11126737	0.512887	0.606776	0.0240573	0.823961	0	0.430481	0.113593	1	0
chr1:11128541-11128905	0.524725	-0.258829	0.346093	1	0	-0.59142	0.0487748	1	0
chr1:11130957-11131256	0.622074	0.0221493	0.940249	1	0	-0.274986	0.350811	1	0
chr1:11133304-11134647	0.49516	-0.0556166	0.793777	1	0	-0.313337	0.146714	1	0
chr1:11137325-11139811	0.500805	0.00314236	0.983534	1	0	0.111489	0.455839	1	0
chr1:11141130-11141209	0.670886	-0.169096	0.747609	1	0	0.016908	0.972745	1	0
chr1:11142707-11142812	0.466667	-0.399426	0.400458	1	0	-0.966494	0.0609087	1	0
chr1:11143359-11143572	0.535211	-0.569735	0.104194	0.973122	0	-0.102067	0.749335	1	0
chr1:11146540-11146669	0.317829	0.0231088	0.947163	1	0	-0.16254	0.660937	1	0
chr1:11150073-11150349	0.554348	0.0846035	0.780768	1	0	0.00371255	0.989917	1	0
chr1:11151820-11152068	0.524194	-0.0799253	0.780174	1	0	0.179104	0.497106	1	0
chr1:11154555-11154811	0.5625	-0.00139837	0.996429	1	0	-0.117406	0.71704	1	0
chr1:11156253-11157816	0.511196	-0.00717861	0.9607	1	0	-0.139627	0.341543	1	0
chr1:11160521-11161514	0.507553	0.177477	0.356387	1	0	-0.0765092	0.694331	1	0
chr1:11165858-11166490	0.503165	0.210037	0.428391	1	0	-0.118179	0.674792	1	0
chr1:11167749-11168623	0.447368	0.674843	0.0509995	0.911733	0	-0.00168825	0.996667	1	0
chr1:11170485-11171795	0.49542	0.0373654	0.872543	1	0	0.231491	0.311167	1	0
chr1:11177821-11177957	0.522059	-0.0999541	0.786092	1	0	-0.0652548	0.855966	1	0
chr1:11179321-11179773	0.524336	0.176963	0.416489	1	0	0.00727306	0.973696	1	0
chr1:11181914-11182817	0.509413	-0.275117	0.183014	1	0	0.0786387	0.694682	1	0
chr1:11185521-11185743	0.513514	-0.263465	0.401639	1	0	0.281426	0.331842	1	0
chr1:11189854-11190839	0.526904	0.0812616	0.758083	1	0	-0.0849596	0.753283	1	0
chr1:11195715-11196201	0.522634	0.149616	0.551113	1	0	0.262299	0.289583	1	0
chr1:11199649-11200054	0.535802	0.238261	0.361889	1	0	-0.0775633	0.772073	1	0
chr1:11201833-11202090	0.447471	-0.523339	0.099691	0.972277	0	-0.515577	0.103457	1	0
chr1:11205470-11205822	0.542614	-0.353807	0.209835	1	0	0.22472	0.401939	1	0
chr1:11208652-11208884	0.525862	0.000457426	0.998862	1	0	0.295943	0.283727	1	0
chr1:11221039-11221311	0.5625	0.167564	0.603384	1	0	0.227801	0.472135	1	0
chr1:11224125-11224435	0.532258	0.0134791	0.966495	1	0	0.204043	0.517222	1	0
chr1:11227915-11228211	0.523649	0.0419643	0.897193	1	0	0.0488314	0.877341	1	0
chr1:11232318-11232974	0.507622	0.141351	0.41254	1	0	0.00823331	0.962124	1	0
chr1:11235740-11236092	0.53125	-0.393483	0.243538	1	0	-0.10482	0.73582	1	0
chr1:11236292-11236443	0.569536	0.181594	0.592106	1	0	0.0497219	0.883391	1	0
chr1:11240928-11241154	0.495575	-0.621958	0.0705376	0.947384	0	-0.47587	0.154276	1	0
chr1:11244410-11244674	0.435606	0.0150675	0.957074	1	0	-0.362348	0.229229	1	0
chr1:11249650-11249926	0.572464	-0.188478	0.566203	1	0	-0.105842	0.740688	1	0
chr1:11253671-11253884	0.591549	-0.257503	0.389892	1	0	-0.16594	0.575286	1	0
chr1:11256546-11256701	0.458065	-0.0682544	0.831678	1	0	0.383966	0.188171	1	0
chr1:11260772-11261078	0.526144	0.448213	0.109872	0.977146	0	-0.131723	0.677026	1	0
chr1:11262934-11263310	0.521277	-0.478301	0.0429116	0.900336	0	-0.0828599	0.713124	1	0
chr1:11272473-11272606	0.496241	0.136509	0.698638	1	0	0.328173	0.324434	1	0
chr1:11277586-11277768	0.532967	-0.111194	0.676482	1	0	-0.150228	0.575957	1	0
chr1:11282269-11282547	0.564748	-0.22104	0.483437	1	0	-0.639688	0.0516393	1	0
chr1:11288276-11288535	0.528958	-0.241506	0.393367	1	0	0.130903	0.606111	1	0
chr1:11295727-11296791	0.490602	-0.0878004	0.654535	1	0	-0.0908608	0.642911	1	0
chr1:11298836-11299179	0.533528	-0.301912	0.264969	1	0	-0.392609	0.148165	1	0
chr1:11302253-11302527	0.518248	0.0509057	0.868405	1	0	0.0182896	0.951413	1	0
chr1:11303099-11303279	0.522222	-0.10527	0.742675	1	0	0.011174	0.971066	1	0
chr1:11304168-11304566	0.48995	0.218917	0.421695	1	0	-0.719343	0.0141961	0.831077	0
chr1:11312936-11313872	0.496795	0.459764	0.158053	1	0	0.171636	0.601898	1	0
chr1:11315650-11316217	0.52381	0.0297019	0.893627	1	0	0.084855	0.700735	1	0
chr1:11318360-11319446	0.433702	-0.140126	0.597016	1	0	-0.0849665	0.746379	1	0
chr1:11320924-11321478	0.530686	-0.320125	0.18061	1	0	-0.0530695	0.819559	1	0
chr1:11323214-11324040	0.486683	-0.0374268	0.865112	1	0	0.0561563	0.79631	1	0
chr1:11325526-11325820	0.479592	-0.22206	0.540467	1	0	0.0370928	0.912548	1	0
chr1:11328040-11328312	0.536765	-0.732204	0.0442496	0.904128	0	0.0797633	0.7855	1	0
chr1:11330476-11330621	0.531034	0.460516	0.245319	1	0	0.377984	0.347132	1	0
chr1:11331414-11331562	0.560811	0.517127	0.240837	1	0	0.557348	0.205751	1	0
chr1:11332256-11332563	0.530945	0.0717278	0.808923	1	0	0.418204	0.128875	1	0
chr1:11337821-11338156	0.513433	0.160097	0.633661	1	0	0.283186	0.385126	1	0
chr1:11338877-11339067	0.5	0.182774	0.615235	1	0	-0.152152	0.705592	1	0
chr1:11342687-11343257	0.533333	0.0537705	0.80916	1	0	0.467431	0.029436	0.954228	0
chr1:11345687-11346023	0.58631	-0.0185358	0.942479	1	0	-0.546398	0.042757	1	0
chr1:11347765-11349999	0.474933	-0.0735667	0.706636	1	0	-0.0787522	0.686087	1	0
chr1:11351822-11351892	0.514286	-0.0493744	0.925588	1	0	0.0969712	0.847897	1	0
chr1:11433643-11434502	0.515716	-0.174136	0.267648	1	0	-0.148642	0.342724	1	0
chr1:11540417-11540736	0.595611	0.3895	0.265997	1	0	0.219418	0.537886	1	0
chr1:11702813-11703035	0.567568	-0.0251825	0.935084	1	0	0.259459	0.372696	1	0
chr1:11712553-11714244	0.61029	-0.00703777	0.978393	1	0	-0.471079	0.107905	1	0
chr1:11716517-11716899	0.520942	-0.112246	0.651002	1	0	0.103251	0.667294	1	0
chr1:11719258-11720516	0.461844	-0.215963	0.324525	1	0	-0.537082	0.0163891	0.855725	0
chr1:11722966-11723209	0.481481	0.401175	0.162621	1	0	-0.220042	0.486317	1	0
chr1:11725324-11726587	0.508314	0.0604614	0.789078	1	0	-0.00882725	0.968887	1	0
chr1:11727832-11728168	0.508929	0.44999	0.117723	0.980888	0	0.951958	0.000489672	0.401821	0
chr1:11729740-11730305	0.513274	-0.290931	0.140654	0.990423	0	-0.45291	0.0233391	0.910405	0
chr1:11733875-11735289	0.57355	-0.0915339	0.59556	1	0	0.184573	0.271109	1	0
chr1:11737491-11740255	0.498191	0.212377	0.332977	1	0	-0.00212075	0.992395	1	0
chr1:11746175-11746782	0.555189	0.0769763	0.806991	1	0	0.205233	0.502239	1	0
chr1:11749123-11749350	0.53304	-0.355321	0.27122	1	0	-0.112087	0.705827	1	0
chr1:11756495-11756760	0.49434	0.179532	0.544565	1	0	-0.0766487	0.798346	1	0
chr1:11759817-11760014	0.456853	-0.290345	0.370235	1	0	-0.193723	0.542279	1	0
chr1:11762110-11762658	0.476277	-0.150808	0.386932	1	0	-0.410406	0.0208384	0.891578	0
chr1:11765845-11766181	0.514881	0.276055	0.452393	1	0	-0.167934	0.68273	1	0
chr1:11770075-11770246	0.538012	0.334603	0.213208	1	0	-0.0763735	0.791957	1	0
chr1:11777991-11778232	0.497925	0.475384	0.174361	1	0	0.406355	0.254232	1	0
chr1:11779076-11780634	0.557125	0.0689641	0.797197	1	0	-0.173051	0.53218	1	0
chr1:11783671-11783937	0.556391	0.101526	0.713777	1	0	0.244109	0.364603	1	0
chr1:11786739-11786927	0.638298	-0.263516	0.451728	1	0	0.229049	0.458349	1	0
chr1:11789099-11790477	0.568215	0.247186	0.226231	1	0	0.15691	0.444697	1	0
chr1:11792260-11792621	0.476454	0.168255	0.583498	1	0	-0.0524777	0.868396	1	0
chr1:11794082-11794363	0.580071	0.00250572	0.994377	1	0	-0.63408	0.0725842	1	0
chr1:11799234-11799533	0.498328	-0.0370059	0.915552	1	0	0.177103	0.588489	1	0
chr1:11803501-11803781	0.553571	0.108731	0.730631	1	0	0.105047	0.734868	1	0
chr1:11807104-11807193	0.494382	0.423554	0.201178	1	0	0.202894	0.554886	1	0
chr1:11809912-11809978	0.439394	-0.1679	0.687336	1	0	-0.143836	0.726167	1	0
chr1:11813158-11813467	0.517799	0.4662	0.225603	1	0	0.718787	0.0560504	1	0
chr1:11815680-11815961	0.519573	0.0434439	0.891489	1	0	0.266351	0.390663	1	0
chr1:11819050-11819313	0.547529	-0.173534	0.564477	1	0	0.471265	0.0836337	1	0
chr1:11823876-11824024	0.601351	0.0461714	0.890241	1	0	0.0113584	0.972566	1	0
chr1:11830515-11830819	0.519737	0.0927818	0.742698	1	0	0.0947134	0.730929	1	0
chr1:11835344-11835656	0.589744	-0.247683	0.422154	1	0	0.186842	0.49609	1	0
chr1:11836153-11836322	0.532544	-0.240906	0.581771	1	0	-0.390056	0.388206	1	0
chr1:11841566-11841907	0.524927	-0.517006	0.0898757	0.970881	0	0.0671645	0.815643	1	0
chr1:11843339-11843494	0.548387	0.115423	0.667603	1	0	-0.0261182	0.923237	1	0
chr1:11850480-11850708	0.605263	0.0370964	0.901417	1	0	-0.0635777	0.833496	1	0
chr1:11852414-11852549	0.548148	-0.119841	0.751029	1	0	0.0271478	0.941341	1	0
chr1:11853718-11855069	0.603257	-0.211523	0.350636	1	0	-0.0943245	0.672114	1	0
chr1:11859866-11859989	0.593496	0.0770491	0.809632	1	0	-0.290142	0.390358	1	0
chr1:11868921-11869217	0.52027	0.384055	0.189231	1	0	0.677179	0.0150817	0.839756	0
chr1:11871085-11871271	0.532258	0.257926	0.325203	1	0	-0.438271	0.147639	1	0
chr1:11874839-11875667	0.450483	0.384423	0.221555	1	0	0.0848873	0.791134	1	0
chr1:11877242-11877353	0.54955	0.161366	0.681574	1	0	-0.42852	0.349484	1	0
chr1:11880536-11880921	0.550649	0.220275	0.383239	1	0	0.385196	0.118513	1	0
chr1:11883274-11883572	0.483221	-0.583502	0.0329363	0.862289	0	-0.319073	0.210485	1	0
chr1:11887419-11887761	0.494152	-0.705593	0.0121541	0.740574	0	-0.98796	0.000533906	0.406571	0
chr1:11889576-11891376	0.495	0.383355	0.0821077	0.959739	0	0.0471811	0.832067	1	0
chr1:11894059-11894663	0.533113	0.326962	0.179355	1	0	0.262426	0.281152	1	0
chr1:11896947-11897393	0.603139	0.151031	0.622692	1	0	-0.213453	0.497226	1	0
chr1:11899314-11899604	0.548276	0.0499725	0.864686	1	0	0.0239555	0.933828	1	0
chr1:11906423-11906711	0.555556	-0.0801231	0.797448	1	0	0.64292	0.0275673	0.946183	0
chr1:11908127-11908314	0.593583	0.0100643	0.975192	1	0	0.427599	0.15816	1	0
chr1:11936736-11936974	0.537815	0.266722	0.4224	1	0	-0.0857262	0.80181	1	0
chr1:11944186-11944497	0.549839	0.267919	0.398265	1	0	-0.0126204	0.968412	1	0
chr1:11950479-11950754	0.56	0.306331	0.300891	1	0	0.38097	0.185186	1	0
chr1:11964150-11964279	0.44186	-0.00650314	0.984095	1	0	0.110877	0.727978	1	0
chr1:11966426-11966570	0.513889	0.148489	0.572874	1	0	-0.0554632	0.839317	1	0
chr1:11972428-11972576	0.493243	-0.0675328	0.8196	1	0	0.0802318	0.769095	1	0
chr1:11976336-11976447	0.486486	-0.170243	0.629937	1	0	-0.173309	0.609198	1	0
chr1:11977728-11979141	0.530078	0.399245	0.0377269	0.878854	0	0.20469	0.292081	1	0
chr1:11982676-11982765	0.561798	-0.0797478	0.895301	1	0	0.721344	0.175419	1	0
chr1:11983466-11983765	0.491639	0.157646	0.579329	1	0	-0.146521	0.629629	1	0
chr1:11987400-11988950	0.463226	0.0533149	0.722336	1	0	-0.0348607	0.816971	1	0
chr1:11993192-11993357	0.521212	-0.247023	0.379995	1	0	-0.0406218	0.882411	1	0
chr1:11996895-11998143	0.547276	-0.0673191	0.771322	1	0	-0.0110776	0.961647	1	0
chr1:11999750-11999988	0.521008	-0.0420809	0.888018	1	0	0.0421426	0.884722	1	0
chr1:12003099-12003188	0.573034	-0.19343	0.609121	1	0	-0.165264	0.656217	1	0
chr1:12008480-12010016	0.51888	0.0625439	0.657582	1	0	-0.00851075	0.951946	1	0
chr1:12011294-12011421	0.559055	-0.0361045	0.906395	1	0	-0.0249777	0.93309	1	0
chr1:12013132-12013503	0.544474	0.271877	0.326381	1	0	0.256532	0.352683	1	0
chr1:12019065-12019811	0.467828	0.714774	0.00692686	0.670379	0	0.413559	0.126305	1	0
chr1:12021873-12022167	0.513605	-0.485244	0.117096	0.980845	0	-0.34007	0.268259	1	0
chr1:12024276-12024441	0.612121	-0.038157	0.903493	1	0	-0.209197	0.504221	1	0
chr1:12028599-12029063	0.549569	0.750625	0.00426871	0.609273	0	0.469733	0.0792211	1	0
chr1:12031601-12031946	0.550725	-0.510703	0.0989948	0.972277	0	-0.27763	0.356036	1	0
chr1:12034228-12034952	0.577348	0.00400155	0.986102	1	0	-0.192228	0.403155	1	0
chr1:12036522-12036970	0.448661	-0.111532	0.711863	1	0	-0.390297	0.203124	1	0
chr1:12043074-12043365	0.487973	0.173937	0.614943	1	0	0.549844	0.0795354	1	0
chr1:12046637-12047330	0.489177	-0.166296	0.549206	1	0	-0.101441	0.712286	1	0
chr1:12048978-12049335	0.518207	0.161303	0.567339	1	0	-0.525708	0.0978014	1	0
chr1:12051100-12051188	0.556818	0.14518	0.691724	1	0	0.235747	0.503181	1	0
chr1:12055392-12055580	0.515957	0.277649	0.369057	1	0	-0.397794	0.259302	1	0
chr1:12056875-12057025	0.526667	-0.301555	0.372447	1	0	-0.249158	0.442748	1	0
chr1:12059786-12060074	0.552083	-0.102516	0.727627	1	0	-0.0787045	0.787306	1	0
chr1:12061408-12061599	0.602094	-0.170202	0.555771	1	0	-0.26266	0.360434	1	0
chr1:12063932-12064254	0.515528	-0.485111	0.0949324	0.971744	0	-0.425542	0.130271	1	0
chr1:12069917-12069930	0.538462	0.0916895	0.878156	1	0	-0.278189	0.656988	1	0
chr1:12075854-12075996	0.450704	0.12138	0.720654	1	0	0.180896	0.572989	1	0
chr1:12077505-12078091	0.493174	-0.560919	0.0114581	0.733773	0	-0.226255	0.289355	1	0
chr1:12080831-12081476	0.534884	-0.234988	0.28638	1	0	-0.244535	0.265574	1	0
chr1:12083819-12085297	0.479702	-0.144061	0.462273	1	0	-0.0766798	0.694179	1	0
chr1:12088042-12088266	0.535714	-0.491617	0.0649975	0.939132	0	-0.142434	0.576302	1	0
chr1:12096342-12097394	0.532319	0.0678203	0.799559	1	0	-0.139648	0.604047	1	0
chr1:12106930-12107243	0.546326	0.236732	0.280463	1	0	-0.363685	0.117847	1	0
chr1:12108868-12109245	0.498674	-0.113796	0.680713	1	0	-0.159512	0.556898	1	0
chr1:12113296-12113986	0.530435	0.198695	0.533724	1	0	0.308372	0.330604	1	0
chr1:12122430-12122766	0.497024	0.191198	0.62944	1	0	-0.0704062	0.865459	1	0
chr1:12126748-12127030	0.535461	-0.433872	0.124263	0.982254	0	-0.311969	0.245075	1	0
chr1:12129617-12130547	0.53871	0.127282	0.533239	1	0	-0.0961474	0.643486	1	0
chr1:12133613-12134047	0.520737	0.0635973	0.80942	1	0	-0.416367	0.126862	1	0
chr1:12137996-12138210	0.490654	0.228777	0.415909	1	0	-0.176936	0.562367	1	0
chr1:12138470-12138906	0.534404	0.474206	0.0722841	0.949932	0	0.571406	0.0272242	0.943648	0
chr1:12140677-12140911	0.555556	-0.264423	0.406176	1	0	0.0311245	0.918651	1	0
chr1:12148290-12148560	0.525926	0.127107	0.65517	1	0	-0.214413	0.487692	1	0
chr1:12150224-12150557	0.540541	-0.339996	0.248799	1	0	-0.0233812	0.928869	1	0
chr1:12152633-12153198	0.548673	-0.196593	0.331499	1	0	-0.469966	0.0231323	0.909067	0
chr1:12154670-12154996	0.496933	-0.359761	0.286988	1	0	0.0347817	0.915564	1	0
chr1:12160047-12160265	0.458716	-0.161265	0.551316	1	0	-0.183243	0.494291	1	0
chr1:12161770-12161978	0.524038	-0.125852	0.667431	1	0	-0.220052	0.454298	1	0
chr1:12168398-12168576	0.505618	-0.149705	0.624082	1	0	-0.0436893	0.880283	1	0
chr1:12170787-12171046	0.517375	-0.102738	0.7247	1	0	-0.286259	0.32812	1	0
chr1:12176213-12176808	0.495798	-0.370872	0.212256	1	0	0.0468986	0.863012	1	0
chr1:12178241-12179194	0.49213	-0.504049	0.064949	0.938954	0	-0.633656	0.0219881	0.900555	0
chr1:12184624-12184907	0.530035	0.246673	0.368167	1	0	-0.0262637	0.925989	1	0
chr1:12188352-12188483	0.618321	-0.201431	0.565137	1	0	0.124267	0.695015	1	0
chr1:12190660-12192080	0.491549	-0.255241	0.435142	1	0	-0.270355	0.405342	1	0
chr1:12193482-12193987	0.534653	0.0495637	0.809154	1	0	0.0239109	0.906907	1	0
chr1:12195333-12196605	0.505503	-0.0258436	0.928819	1	0	0.0181482	0.949398	1	0
chr1:12198092-12198941	0.578327	-0.296544	0.334681	1	0	-0.538877	0.0855623	1	0
chr1:12207624-12207849	0.577778	0.261526	0.335134	1	0	0.053699	0.844757	1	0
chr1:12214510-12214815	0.560656	0.214924	0.466703	1	0	0.2566	0.37397	1	0
chr1:12219292-12219512	0.563636	0.191994	0.480609	1	0	-0.340235	0.248965	1	0
chr1:12236064-12236363	0.48495	0.331474	0.303141	1	0	0.423056	0.174811	1	0
chr1:12238133-12238254	0.561983	-0.324651	0.345957	1	0	-0.210271	0.514152	1	0
chr1:12249841-12250154	0.555911	-0.202885	0.473419	1	0	0.20283	0.42637	1	0
chr1:12252476-12253202	0.606061	-0.208401	0.589193	1	0	-0.275697	0.473951	1	0
chr1:12254835-12254950	0.608696	0.0346729	0.926946	1	0	0.162364	0.650199	1	0
chr1:12256920-12258500	0.532278	-0.0500395	0.741145	1	0	-0.157938	0.299209	1	0
chr1:12260283-12260477	0.525773	0.0788094	0.781618	1	0	0.127547	0.645523	1	0
chr1:12265631-12266238	0.527183	0.260202	0.298678	1	0	0.210611	0.398822	1	0
chr1:12267585-12267876	0.587629	-0.254623	0.413046	1	0	-0.209268	0.494938	1	0
chr1:12273086-12273339	0.513834	-0.00872997	0.974084	1	0	-0.112709	0.676674	1	0
chr1:12277049-12277458	0.547677	0.0558691	0.775418	1	0	0.233926	0.221824	1	0
chr1:12286300-12286660	0.458333	-0.236202	0.438962	1	0	-0.297751	0.326831	1	0
chr1:12288900-12289124	0.558036	0.162315	0.589763	1	0	0.445989	0.111814	1	0
chr1:12291851-12292093	0.504132	0.51045	0.0678681	0.943253	0	-0.346326	0.246432	1	0
chr1:12295237-12295648	0.506083	-0.10924	0.597522	1	0	0.248214	0.212858	1	0
chr1:12300389-12300688	0.498328	0.603162	0.030618	0.858094	0	0.24067	0.40731	1	0
chr1:12302170-12302434	0.405303	-0.294773	0.314745	1	0	-0.264626	0.359909	1	0
chr1:12307688-12308074	0.481865	-0.0858674	0.764553	1	0	-0.187782	0.513508	1	0
chr1:12310820-12310925	0.47619	-0.054828	0.900468	1	0	0.189207	0.653438	1	0
chr1:12311899-12312083	0.505435	-0.0722158	0.803279	1	0	-0.318741	0.288003	1	0
chr1:12312141-12312186	0.4	0.33641	0.436401	1	0	0.0418292	0.928408	1	0
chr1:12313031-12313105	0.432432	-0.48725	0.341018	1	0	-0.422563	0.39229	1	0
chr1:12315007-12315922	0.450273	0.239411	0.218751	1	0	0.46815	0.0133211	0.82153	0
chr1:12320264-12320395	0.572519	0.126035	0.707471	1	0	0.246471	0.436214	1	0
chr1:12322807-12323066	0.528958	0.206879	0.4601	1	0	-0.17139	0.56513	1	0
chr1:12334250-12334538	0.520833	-0.0487351	0.854538	1	0	-0.0557358	0.833043	1	0
chr1:12345338-12345632	0.496599	0.35471	0.292322	1	0	-0.102488	0.775176	1	0
chr1:12350360-12350678	0.449686	0.067082	0.821439	1	0	0.00768224	0.979081	1	0
chr1:12354570-12355133	0.509769	0.0401986	0.852711	1	0	0.143579	0.504478	1	0
chr1:12358492-12358741	0.481928	-0.209346	0.563616	1	0	-0.134162	0.703684	1	0
chr1:12360451-12361698	0.435445	0.305072	0.249742	1	0	-0.247839	0.395228	1	0
chr1:12366008-12366392	0.484375	-0.24076	0.281554	1	0	-0.0314117	0.885115	1	0
chr1:12368583-12368855	0.496324	-0.344964	0.283882	1	0	0.145035	0.636091	1	0
chr1:12373383-12373639	0.496094	-0.315253	0.314481	1	0	-0.336976	0.275271	1	0
chr1:12376034-12376177	0.524476	0.0258846	0.930944	1	0	0.0267471	0.927175	1	0
chr1:12382150-12382425	0.538182	0.261769	0.349748	1	0	0.0430034	0.882902	1	0
chr1:12384297-12385442	0.468996	0.309668	0.213096	1	0	0.131091	0.603061	1	0
chr1:12390104-12390347	0.481481	-0.0197979	0.949759	1	0	-0.0746719	0.811092	1	0
chr1:12390719-12391639	0.441304	0.283072	0.359253	1	0	-0.109834	0.72826	1	0
chr1:12395179-12395550	0.471698	0.0641362	0.830396	1	0	-0.379747	0.223644	1	0
chr1:12407246-12407533	0.578397	-0.0694057	0.800653	1	0	-0.172639	0.547448	1	0
chr1:12413302-12413597	0.552542	0.695441	0.0265939	0.836809	0	0.24444	0.448096	1	0
chr1:12417803-12418030	0.550661	0.300299	0.249736	1	0	-0.327349	0.229332	1	0
chr1:12421777-12422205	0.42757	0.598592	0.121886	0.981164	0	-0.115447	0.784408	1	0
chr1:12423675-12423974	0.521739	0.105015	0.718276	1	0	-0.2901	0.371711	1	0
chr1:12427759-12427994	0.485106	-0.242736	0.409513	1	0	-0.275894	0.346266	1	0
chr1:12434953-12435783	0.445783	0.44579	0.131175	0.984614	0	-0.1254	0.706177	1	0
chr1:12437198-12437788	0.477966	0.234461	0.292108	1	0	0.0128748	0.954675	1	0
chr1:12439544-12439873	0.431611	0.0347439	0.908491	1	0	-0.128097	0.674742	1	0
chr1:12452310-12452523	0.558685	-0.118315	0.678498	1	0	-0.0781009	0.781918	1	0
chr1:12456997-12457312	0.526984	-0.14221	0.630277	1	0	-0.456692	0.128336	1	0
chr1:12459265-12459542	0.548736	-0.198646	0.4995	1	0	0.115012	0.686665	1	0
chr1:12460808-12461029	0.520362	-0.0840041	0.789181	1	0	-0.28367	0.375255	1	0
chr1:12492178-12492318	0.5	0.27172	0.434666	1	0	0.194004	0.579368	1	0
chr1:12496725-12497030	0.55082	0.0749234	0.764761	1	0	-0.0696604	0.782357	1	0
chr1:12498947-12499252	0.498361	-0.173682	0.591194	1	0	-0.0953234	0.75474	1	0
chr1:12500938-12501239	0.465116	0.417679	0.145182	0.993739	0	0.772064	0.00436501	0.656683	0
chr1:12502704-12503940	0.369741	-0.0423293	0.889567	1	0	0.16562	0.578465	1	0
chr1:12510574-12510709	0.496296	-0.0418994	0.907371	1	0	0.0135379	0.969392	1	0
chr1:12519575-12519858	0.54417	-0.240801	0.409314	1	0	-0.188626	0.510906	1	0
chr1:12525923-12527467	0.440415	-0.174748	0.398427	1	0	-0.221242	0.284991	1	0
chr1:12543728-12544983	0.460558	-0.306038	0.13174	0.984614	0	-0.386144	0.057497	1	0
chr1:12547371-12547651	0.553571	-0.148499	0.618447	1	0	-0.216081	0.47622	1	0
chr1:12553231-12553459	0.517544	-0.0923568	0.7338	1	0	-0.100528	0.708805	1	0
chr1:12557566-12557721	0.567742	0.264686	0.520226	1	0	0.191588	0.646601	1	0
chr1:12564663-12565589	0.537797	-0.321771	0.284058	1	0	-0.195122	0.492433	1	0
chr1:12568418-12569127	0.534556	-0.0997682	0.638519	1	0	-0.124272	0.557279	1	0
chr1:12572655-12572817	0.555556	0.0519748	0.868342	1	0	-0.171757	0.600705	1	0
chr1:12575895-12577077	0.527919	0.120576	0.567776	1	0	-0.0509628	0.810617	1	0
chr1:12578469-12578738	0.464684	-0.441692	0.211072	1	0	-0.0312435	0.9268	1	0
chr1:12580614-12580923	0.569579	0.357059	0.232557	1	0	0.014643	0.961791	1	0
chr1:12582705-12582968	0.577947	0.291689	0.321698	1	0	-0.122228	0.704236	1	0
chr1:12583299-12583460	0.552795	0.161048	0.687164	1	0	0.15627	0.689212	1	0
chr1:12584735-12585387	0.506135	0.349803	0.219021	1	0	-0.000474692	0.998644	1	0
chr1:12587809-12587992	0.63388	-0.442932	0.144572	0.993449	0	-0.250611	0.373469	1	0
chr1:12591927-12592534	0.466227	0.0422322	0.871755	1	0	0.215282	0.399969	1	0
chr1:12594500-12594708	0.504808	-0.238644	0.422374	1	0	-0.215181	0.443218	1	0
chr1:12596975-12597272	0.542088	-0.741033	0.0380546	0.881775	0	-0.443186	0.192752	1	0
chr1:12600116-12601262	0.61082	-0.255739	0.372176	1	0	-0.324731	0.26017	1	0
chr1:12604742-12606635	0.462758	-0.0800802	0.685476	1	0	-0.104166	0.596746	1	0
chr1:12612990-12613229	0.589958	-0.0414014	0.891649	1	0	-0.194537	0.526844	1	0
chr1:12614469-12614738	0.565056	-0.0646918	0.817189	1	0	-0.327216	0.271274	1	0
chr1:12615017-12615271	0.531496	0.112542	0.827498	1	0	0.566717	0.23128	1	0
chr1:12617078-12618080	0.503992	0.232463	0.369976	1	0	0.315748	0.217894	1	0
chr1:12619359-12619785	0.532864	0.378827	0.132319	0.984705	0	0.0800146	0.754824	1	0
chr1:12625793-12626063	0.551852	-0.00169854	0.99494	1	0	-0.137079	0.615242	1	0
chr1:12628918-12631873	0.509306	-0.0551403	0.751717	1	0	-0.115686	0.506068	1	0
chr1:12634709-12634867	0.563291	0.122552	0.72252	1	0	-0.165784	0.652614	1	0
chr1:12636249-12639252	0.512821	-0.0740251	0.617018	1	0	-0.074943	0.611297	1	0
chr1:12641850-12641954	0.442308	-0.402502	0.349525	1	0	-0.183554	0.642332	1	0
chr1:12643367-12643515	0.533784	-1.42293	0.00136414	0.44259	0	-0.632727	0.0926821	1	0
chr1:12645662-12645752	0.611111	-0.150799	0.730798	1	0	0.302057	0.437768	1	0
chr1:12646116-12646402	0.590909	0.243574	0.40595	1	0	-0.172696	0.577092	1	0
chr1:12650398-12652990	0.547454	-0.0295394	0.868236	1	0	0.070091	0.689656	1	0
chr1:12654642-12654939	0.555556	-0.731295	0.0271126	0.837045	0	-0.606326	0.0625022	1	0
chr1:12656505-12658434	0.539139	0.154887	0.45795	1	0	-0.0638606	0.762264	1	0
chr1:12663443-12663760	0.574132	-0.118358	0.661229	1	0	-0.1553	0.564754	1	0
chr1:12665029-12665201	0.44186	-0.498955	0.170371	1	0	-0.241591	0.464377	1	0
chr1:12666656-12668069	0.422505	-0.0605566	0.826704	1	0	0.109905	0.683608	1	0
chr1:12670133-12670287	0.461039	-0.455786	0.380401	1	0	-1.3084	0.0246904	0.92365	0
chr1:12672725-12673024	0.531773	0.0871969	0.74869	1	0	0.0178467	0.947866	1	0
chr1:12681043-12681348	0.540984	0.312918	0.298339	1	0	0.14929	0.619831	1	0
chr1:12684212-12685102	0.493258	-0.0843805	0.763239	1	0	-0.540547	0.0963214	1	0
chr1:12687639-12687958	0.507837	-0.0321966	0.927738	1	0	-0.262246	0.470472	1	0
chr1:12695888-12696156	0.537313	0.0660239	0.846778	1	0	0.149718	0.652712	1	0
chr1:12702600-12702769	0.573964	0.151257	0.706454	1	0	0.343514	0.366194	1	0
chr1:12708071-12708325	0.527559	-0.223453	0.405234	1	0	-0.236146	0.369583	1	0
chr1:12711224-12712283	0.531634	0.0975418	0.673495	1	0	0.092347	0.689469	1	0
chr1:12714789-12715154	0.463014	-0.201881	0.657526	1	0	0.750241	0.0349273	0.983042	0
chr1:12718336-12718611	0.534545	-0.00537762	0.985406	1	0	-0.218623	0.484969	1	0
chr1:12898080-12898374	0.527211	-0.0333881	0.971492	1	0	0.0925626	0.927355	1	0
chr1:12927354-12927920	0.365724	-0.107817	0.925002	1	0	-0.22193	0.8477	1	0
chr1:13005633-13006008	0.402667	0	1	1	0	1.88247	0.261502	1	0
chr1:13019048-13019306	0.437984	-0.463791	0.631962	1	0	-0.362751	0.704702	1	0
chr1:13022041-13023619	0.476553	1.63625	0.0967089	0.971811	0	1.6809	0.0920109	1	0
chr1:13343666-13345183	0.471984	-1.0244	0.347815	1	0	0.0453293	0.961199	1	0
chr1:13361298-13361597	0.397993	0	1	1	0	0	1	1	0
chr1:13433190-13433461	0.642066	0	1	1	0	0	1	1	0
chr1:13435378-13435675	0.434343	6.40685e-16	1	1	0	6.40685e-16	1	1	0
chr1:13454474-13454773	0.38796	4.13349	0.0127674	0.750131	0	3.21205	0.0636859	1	0
chr1:13527831-13528156	0.526154	0	1	1	0	-6.40685e-16	1	1	0
chr1:13654108-13654257	0.61745	0	1	1	0	0	1	1	0
chr1:13748768-13749016	0.572581	0	1	1	0	0	1	1	0
chr1:13871970-13872264	0.493197	-0.987333	0.363197	1	0	-1.05522	0.335916	1	0
chr1:13872990-13873277	0.498258	-1.3633	0.190557	1	0	-2.47791	0.0336113	0.980932	0
chr1:13925611-13925898	0.473868	-0.436668	0.594689	1	0	-2.17817	0.0256513	0.934134	0
chr1:14025675-14026051	0.489362	-0.136921	0.637552	1	0	0.0954806	0.725825	1	0
chr1:14032265-14032559	0.489796	1.02085	0.156098	0.999835	0	-0.295954	0.721174	1	0
chr1:14065542-14065829	0.547038	-0.82918	0.191063	1	0	-0.57681	0.346785	1	0
chr1:14069639-14069748	0.486239	-0.775531	0.384921	1	0	-0.28795	0.73596	1	0
chr1:14071951-14072261	0.519355	-0.189445	0.575149	1	0	0.299068	0.336937	1	0
chr1:14079159-14079463	0.444079	-0.997588	0.0551314	0.92355	0	-0.519912	0.289713	1	0
chr1:14079980-14080050	0.342857	-0.639438	0.461769	1	0	-0.383667	0.64877	1	0
chr1:14082428-14082757	0.531915	0.320529	0.304447	1	0	0.38963	0.203208	1	0
chr1:14084655-14084932	0.555957	-0.102124	0.716489	1	0	0.0124039	0.963535	1	0
chr1:14088817-14088933	0.560345	0.0315325	0.968745	1	0	-0.497716	0.55895	1	0
chr1:14089108-14089489	0.524934	-0.304624	0.330019	1	0	0.190254	0.502971	1	0
chr1:14092118-14092255	0.532847	0.233698	0.58402	1	0	0.0732947	0.868844	1	0
chr1:14094493-14095078	0.499145	0.16678	0.562636	1	0	0.195359	0.491886	1	0
chr1:14097783-14098354	0.469352	0.154096	0.535684	1	0	0.0769319	0.757356	1	0
chr1:14101322-14101623	0.531561	0.0736841	0.798122	1	0	-0.0653	0.823313	1	0
chr1:14102780-14102956	0.545455	-0.286792	0.5076	1	0	-0.296352	0.505113	1	0
chr1:14105369-14105884	0.475728	-0.202945	0.537988	1	0	0.0685433	0.831386	1	0
chr1:14107225-14109105	0.459043	-0.210195	0.276913	1	0	-0.340295	0.0799919	1	0
chr1:14110575-14110869	0.428571	1.69409	0.0350464	0.871978	0	1.01193	0.252863	1	0
chr1:14112301-14114821	0.395238	0.274298	0.155946	0.999693	0	-0.0196443	0.92037	1	0
chr1:14116292-14116595	0.534653	-0.353368	0.350879	1	0	-0.190754	0.604692	1	0
chr1:14119720-14120007	0.56446	0.214064	0.478588	1	0	0.127768	0.676351	1	0
chr1:14125450-14125976	0.507605	-0.228516	0.432593	1	0	-0.451483	0.124195	1	0
chr1:14127514-14127810	0.591216	0.309434	0.498594	1	0	0.000802706	0.998935	1	0
chr1:14129587-14129783	0.571429	0.155785	0.702349	1	0	0.333166	0.401887	1	0
chr1:14132724-14133023	0.561873	-0.0687262	0.863033	1	0	-0.230653	0.574617	1	0
chr1:14133583-14133764	0.430939	0.369114	0.609687	1	0	0.213329	0.772962	1	0
chr1:14134764-14135006	0.495868	-0.949409	0.279969	1	0	0.20801	0.794836	1	0
chr1:14136973-14137638	0.538346	-0.0776674	0.731398	1	0	-0.176872	0.43598	1	0
chr1:14144839-14145051	0.518868	0.326711	0.439727	1	0	0.30978	0.467666	1	0
chr1:14148229-14148938	0.48237	-0.248266	0.5416	1	0	0.101438	0.785777	1	0
chr1:14581349-14581656	0.498371	-1.16216	0.300328	1	0	0.496918	0.604215	1	0
chr1:14584738-14585021	0.533569	-0.572955	0.541873	1	0	1.25026	0.109358	1	0
chr1:14660750-14661037	0.473868	-2.45143	0.00325359	0.567279	0	-0.244997	0.694987	1	0
chr1:14664120-14664407	0.494774	0.334421	0.685465	1	0	-4.89507	0.000737468	0.449912	0
chr1:14669268-14669555	0.487805	0.0826745	0.923285	1	0	-0.546441	0.534525	1	0
chr1:14673537-14674766	0.444264	0.0304385	0.960082	1	0	-0.494924	0.439926	1	0
chr1:14676358-14676638	0.564286	-0.32343	0.34052	1	0	-0.327693	0.32956	1	0
chr1:14679740-14679996	0.554688	-0.981123	0.086335	0.965391	0	-0.308757	0.547304	1	0
chr1:14688062-14688312	0.544	-1.69091	0.0971654	0.972195	0	-1.83173	0.0795432	1	0
chr1:14691869-14692194	0.464615	-0.0495591	0.925501	1	0	-0.575894	0.326174	1	0
chr1:14692958-14693148	0.615789	-1.11544	0.165046	1	0	-0.087183	0.902645	1	0
chr1:14701992-14702282	0.510345	-0.298323	0.47151	1	0	-0.925102	0.0465796	1	0
chr1:14714365-14714670	0.580328	-0.0680665	0.818075	1	0	-0.0947943	0.750107	1	0
chr1:14722383-14722550	0.550898	0.461921	0.205596	1	0	0.146276	0.710422	1	0
chr1:14724139-14724336	0.502538	-0.500094	0.338081	1	0	-1.57903	0.00957624	0.760018	0
chr1:14725560-14725837	0.490975	-2.08816	0.0030682	0.555486	0	-0.565429	0.319571	1	0
chr1:14730309-14730712	0.461538	-0.816699	0.0132757	0.751712	0	-0.0624171	0.82022	1	0
chr1:14736719-14737828	0.436429	-0.043735	0.920379	1	0	-0.479648	0.312034	1	0
chr1:14739827-14740126	0.511706	-0.134044	0.65554	1	0	-0.0648147	0.821109	1	0
chr1:14741315-14741332	0.529412	-0.416647	0.667162	1	0	-1.8992	0.0927736	1	0
chr1:14744379-14744479	0.6	-0.881005	0.159586	1	0	-0.707587	0.251442	1	0
chr1:14745910-14746480	0.52807	0.249498	0.410033	1	0	-0.021238	0.944969	1	0
chr1:14750953-14751236	0.4947	-1.04746	0.0145658	0.759407	0	-0.53153	0.15919	1	0
chr1:14756197-14756320	0.487805	0.146971	0.747469	1	0	0.0260024	0.955571	1	0
chr1:14760391-14761281	0.492135	-0.712164	0.264006	1	0	-0.11898	0.841529	1	0
chr1:14764011-14764281	0.514815	0.434109	0.431628	1	0	0.462447	0.405825	1	0
chr1:14766324-14766499	0.52	-0.00533385	0.995329	1	0	1.07198	0.116599	1	0
chr1:14771006-14771305	0.478261	-0.0585851	0.836169	1	0	-0.496006	0.116209	1	0
chr1:14773780-14774079	0.545151	0.152726	0.799328	1	0	0.75604	0.174982	1	0
chr1:14779306-14779671	0.490411	0.123589	0.811488	1	0	0.186933	0.712169	1	0
chr1:14783355-14783539	0.532609	0.725127	0.270243	1	0	0.854571	0.183718	1	0
chr1:14784360-14784446	0.604651	-0.218158	0.703255	1	0	0.142758	0.797176	1	0
chr1:14793131-14793436	0.531148	-0.237029	0.475316	1	0	-0.57894	0.0870489	1	0
chr1:14795120-14795322	0.435644	1.1479	0.225815	1	0	0.672327	0.492928	1	0
chr1:14800069-14800366	0.47138	-2.646	0.0139797	0.754137	0	-2.56197	0.0173809	0.86173	0
chr1:14801434-14801673	0.405858	0.491307	0.512434	1	0	1.29626	0.0617327	1	0
chr1:14812124-14812192	0.573529	-0.154106	0.871755	1	0	-0.0859918	0.92685	1	0
chr1:14812209-14812407	0.5	-1.16312	0.0253965	0.830833	0	-0.192237	0.668277	1	0
chr1:14815146-14815426	0.489286	-1.03532	0.0730625	0.951359	0	-0.189829	0.713541	1	0
chr1:14816952-14817125	0.485549	0.0768451	0.928495	1	0	-0.095233	0.913911	1	0
chr1:14819161-14819473	0.522436	-0.442615	0.0593369	0.932092	0	-0.11035	0.626646	1	0
chr1:14829697-14829983	0.58042	-0.361972	0.343772	1	0	-0.532437	0.20439	1	0
chr1:14832112-14832413	0.531561	-0.715933	0.374944	1	0	-0.314539	0.687868	1	0
chr1:14834344-14834657	0.520767	-1.06479	0.131397	0.984614	0	-0.731561	0.284806	1	0
chr1:14836584-14836875	0.539519	-0.177407	0.807388	1	0	0.609367	0.354609	1	0
chr1:14839085-14839105	0.5	-0.137691	0.908452	1	0	-0.595716	0.636444	1	0
chr1:14840555-14840623	0.573529	-0.665717	0.242792	1	0	-1.49438	0.0197818	0.881798	0
chr1:14844632-14844957	0.504615	0.724834	0.358478	1	0	1.04371	0.172926	1	0
chr1:14850532-14850743	0.530806	-0.810437	0.205616	1	0	-0.048979	0.932048	1	0
chr1:14853709-14854009	0.52	-0.195761	0.603233	1	0	-0.459175	0.24286	1	0
chr1:14855240-14855241	0	3.91543	0.00961923	0.712232	0	4.47855	0.00233719	0.573758	0
chr1:14861859-14862200	0.492669	0.0671181	0.840916	1	0	-0.599229	0.138886	1	0
chr1:14874602-14874974	0.526882	-0.881143	0.156467	0.999933	0	-2.04188	0.00515063	0.678827	0
chr1:14888045-14888336	0.539519	0.89839	0.360163	1	0	0.909998	0.357243	1	0
chr1:14895901-14896200	0.498328	-0.191475	0.631221	1	0	0.0909882	0.802767	1	0
chr1:14906659-14906944	0.536842	-1.13355	0.018844	0.795722	0	-0.395818	0.342052	1	0
chr1:14921944-14922194	0.504	-1.44184	0.00463448	0.616531	0	0.170338	0.64399	1	0
chr1:15054570-15054813	0.473251	-0.645434	0.334489	1	0	-0.265031	0.674788	1	0
chr1:15093099-15093332	0.519313	0.0259666	0.939022	1	0	0.0115646	0.97248	1	0
chr1:15096011-15096270	0.482625	-0.0384221	0.912275	1	0	-0.304599	0.410351	1	0
chr1:15098014-15098308	0.554422	1.34614	0.213257	1	0	1.53867	0.151148	1	0
chr1:15100262-15100520	0.565891	0.388275	0.487779	1	0	0.471645	0.391597	1	0
chr1:15101928-15102765	0.529271	-0.245007	0.463132	1	0	-0.0372396	0.908609	1	0
chr1:15107563-15107805	0.582645	0.0447728	0.898807	1	0	0.230625	0.491692	1	0
chr1:15116515-15116809	0.520408	-0.411903	0.295218	1	0	-0.0232683	0.947681	1	0
chr1:15119462-15119473	0.363636	-0.888631	0.320941	1	0	0.0620591	0.940158	1	0
chr1:15124942-15125165	0.529148	0.34357	0.410407	1	0	0.486839	0.21881	1	0
chr1:15127670-15128965	0.532819	0.0882402	0.720309	1	0	0.00159665	0.994924	1	0
chr1:15134776-15135067	0.484536	0.694327	0.530277	1	0	1.40174	0.194028	1	0
chr1:15145298-15145634	0.511905	-0.598923	0.305371	1	0	-0.102541	0.854374	1	0
chr1:15146017-15146062	0.444444	0.228116	0.857722	1	0	1.58049	0.203993	1	0
chr1:15149415-15150467	0.551331	0.233027	0.473312	1	0	0.0980221	0.770358	1	0
chr1:15163717-15164011	0.557823	-0.0734643	0.916146	1	0	0.336182	0.609654	1	0
chr1:15167624-15167924	0.546667	0.687832	0.504654	1	0	1.31833	0.178823	1	0
chr1:15171745-15171937	0.526042	-0.083621	0.880696	1	0	-0.403772	0.489988	1	0
chr1:15175219-15175511	0.606164	-0.28495	0.657679	1	0	-0.991589	0.155564	1	0
chr1:15210432-15210723	0.515464	-0.441895	0.686496	1	0	0.530012	0.601743	1	0
chr1:15212934-15213255	0.529595	0.430431	0.516151	1	0	0.319534	0.626281	1	0
chr1:15217224-15217479	0.533333	1.08496	0.28622	1	0	2.40851	0.00707249	0.720121	0
chr1:15231149-15231349	0.51	-0.136736	0.746594	1	0	-0.774106	0.107325	1	0
chr1:15241407-15241674	0.573034	-1.4694	0.0270732	0.837045	0	-1.02172	0.0946188	1	0
chr1:15242738-15243410	0.488095	0.0564998	0.961172	1	0	1.14785	0.356794	1	0
chr1:15249040-15249252	0.570755	0.393387	0.459465	1	0	0.39863	0.458031	1	0
chr1:15254640-15254832	0.567708	-0.771703	0.282956	1	0	0.27417	0.666982	1	0
chr1:15256416-15256799	0.577023	-0.232973	0.697363	1	0	-0.998409	0.127096	1	0
chr1:15258389-15258636	0.57085	-0.140425	0.759432	1	0	0.0309541	0.944704	1	0
chr1:15260704-15260896	0.515625	0.25669	0.513351	1	0	0.468826	0.202695	1	0
chr1:15263132-15263423	0.532646	-0.280544	0.75499	1	0	-0.0243987	0.977006	1	0
chr1:15264808-15265057	0.51004	0.289799	0.77314	1	0	0.92866	0.353839	1	0
chr1:15270337-15270532	0.538462	-0.244821	0.618536	1	0	0.0674665	0.888799	1	0
chr1:15272822-15273109	0.480836	-0.326146	0.691194	1	0	0.41568	0.584751	1	0
chr1:15281132-15281343	0.478673	-0.648025	0.131987	0.984614	0	-0.0422186	0.91021	1	0
chr1:15283806-15284046	0.625	-0.370679	0.180794	1	0	-0.565131	0.0549186	1	0
chr1:15292465-15292773	0.519481	0.405308	0.149964	0.997104	0	0.0607239	0.841904	1	0
chr1:15297697-15298000	0.491749	-0.602241	0.0439412	0.902694	0	-0.649155	0.0297092	0.955794	0
chr1:15302363-15302651	0.538194	-0.157656	0.596868	1	0	0.163363	0.546166	1	0
chr1:15304523-15304603	0.5625	-2.3572	0.0620941	0.93339	0	0.124706	0.898807	1	0
chr1:15305460-15306498	0.508671	0.0434351	0.907422	1	0	-0.421962	0.310059	1	0
chr1:15308937-15309073	0.558824	0.64071	0.338873	1	0	-0.161702	0.825711	1	0
chr1:15312380-15312585	0.482927	-0.470696	0.531068	1	0	-0.243629	0.738886	1	0
chr1:15319204-15319501	0.468013	-0.574797	0.307348	1	0	-0.459035	0.415938	1	0
chr1:15319711-15319920	0.550239	1.2592	0.174013	1	0	-0.139154	0.895085	1	0
chr1:15320013-15320221	0.620192	0.12453	0.87188	1	0	0.414708	0.578914	1	0
chr1:15323866-15324066	0.535	0.569545	0.186	1	0	0.540743	0.209412	1	0
chr1:15327811-15327988	0.451977	0.0866815	0.902648	1	0	-0.472904	0.533247	1	0
chr1:15329271-15329524	0.478261	-0.497523	0.220977	1	0	-0.38172	0.334998	1	0
chr1:15333258-15333467	0.578947	0.10934	0.767489	1	0	0.294762	0.397192	1	0
chr1:15335829-15336104	0.585455	2.14042	0.00562133	0.638213	0	1.2967	0.129711	1	0
chr1:15336872-15337009	0.525547	1.04295	0.185479	1	0	1.22013	0.121043	1	0
chr1:15341869-15341961	0.565217	0.175064	0.844147	1	0	-0.296209	0.751669	1	0
chr1:15343970-15344192	0.527027	-0.74351	0.0909259	0.97128	0	-0.0405244	0.915966	1	0
chr1:15346563-15346737	0.58046	-0.393617	0.647473	1	0	-0.086514	0.916858	1	0
chr1:15347007-15347265	0.51938	-0.0593679	0.894152	1	0	-0.207863	0.653063	1	0
chr1:15348544-15348884	0.588235	0.786832	0.305242	1	0	0.278214	0.735959	1	0
chr1:15348886-15349177	0.525773	0.548473	0.688694	1	0	1.90059	0.112419	1	0
chr1:15353584-15353713	0.604651	-0.916661	0.306976	1	0	0.335651	0.676993	1	0
chr1:15356631-15356802	0.461988	1.21255	0.139027	0.989455	0	0.69068	0.428479	1	0
chr1:15358570-15358864	0.510204	-0.411454	0.582877	1	0	-0.282759	0.699352	1	0
chr1:15367723-15367928	0.521951	0.244749	0.533625	1	0	0.450075	0.238071	1	0
chr1:15370171-15370427	0.5625	-0.910904	0.187177	1	0	0.0700169	0.907486	1	0
chr1:15372550-15372917	0.498638	-0.336169	0.36986	1	0	-0.287235	0.458575	1	0
chr1:15375523-15375546	0.434783	-1.51546	0.118417	0.981092	0	-0.23992	0.780486	1	0
chr1:15377453-15377730	0.592058	-0.498695	0.432251	1	0	-0.687656	0.29558	1	0
chr1:15379696-15379995	0.565217	0.798738	0.356735	1	0	0.823522	0.336183	1	0
chr1:15382266-15382481	0.590698	0.166593	0.867031	1	0	0.25045	0.796598	1	0
chr1:15385937-15386272	0.573134	2.45217	0.0174382	0.782567	0	2.05237	0.0584325	1	0
chr1:15389979-15390211	0.603448	-0.298467	0.573717	1	0	-1.4419	0.0210416	0.893877	0
chr1:15392034-15392424	0.610256	-0.701802	0.395285	1	0	-0.699259	0.40567	1	0
chr1:15436272-15437024	0.352394	0.0305266	0.912102	1	0	-0.476895	0.0956869	1	0
chr1:15499653-15499999	0.49422	1.33427	0.189757	1	0	0.907281	0.390948	1	0
chr1:15583135-15583666	0.467043	-0.430682	0.626236	1	0	1.26533	0.0807554	1	0
chr1:15628866-15629153	0.501742	-0.673487	0.0921183	0.971744	0	-0.386292	0.317368	1	0
chr1:15641018-15641297	0.584229	-0.147993	0.592422	1	0	-0.0316513	0.906243	1	0
chr1:15654300-15654552	0.5	0.0665775	0.832251	1	0	-0.069555	0.825858	1	0
chr1:15671266-15671498	0.573276	-0.0853729	0.896357	1	0	-1.3002	0.0828932	1	0
chr1:15671881-15672107	0.544248	-0.249737	0.513426	1	0	0.0176163	0.959809	1	0
chr1:15675132-15675431	0.565217	-0.635306	0.255991	1	0	0.263595	0.585666	1	0
chr1:15679967-15680205	0.546218	0.296329	0.28635	1	0	0.172848	0.536011	1	0
chr1:15683920-15684146	0.5	-0.255568	0.380046	1	0	0.0262476	0.919532	1	0
chr1:15686203-15686455	0.563492	0.0822029	0.783014	1	0	-0.721799	0.0453718	1	0
chr1:15688247-15688497	0.588	0.292328	0.408122	1	0	-0.0930376	0.810387	1	0
chr1:15723422-15723709	0.512195	0.179218	0.705723	1	0	0.167787	0.724849	1	0
chr1:15740141-15740810	0.600897	0.107195	0.72408	1	0	0.12246	0.685869	1	0
chr1:15744894-15745317	0.524823	0.396688	0.164414	1	0	0.168761	0.568678	1	0
chr1:15748720-15749436	0.550279	0.186055	0.314496	1	0	-0.0144385	0.938544	1	0
chr1:15752805-15753233	0.61215	0.562604	0.0634786	0.936568	0	0.231323	0.45656	1	0
chr1:15756488-15757374	0.496614	0.202548	0.36795	1	0	-0.0343395	0.880675	1	0
chr1:15761765-15763204	0.4795	-0.245809	0.329238	1	0	-0.298651	0.233766	1	0
chr1:15766031-15766097	0.530303	-0.538717	0.345987	1	0	-0.67278	0.244837	1	0
chr1:15766458-15766532	0.608108	0.43286	0.400644	1	0	-0.549247	0.362472	1	0
chr1:15767418-15767665	0.562753	0.337628	0.302173	1	0	0.367187	0.249876	1	0
chr1:15774858-15775123	0.558491	0.449511	0.160104	1	0	-0.248557	0.468232	1	0
chr1:15776963-15777072	0.541284	-0.119973	0.757	1	0	-0.464617	0.248484	1	0
chr1:15780554-15780605	0.490196	-0.0895797	0.869407	1	0	-0.444819	0.445257	1	0
chr1:15781397-15781925	0.469697	-0.350012	0.265131	1	0	-0.316058	0.303144	1	0
chr1:15791707-15792680	0.501542	-0.151208	0.735353	1	0	-0.040802	0.925119	1	0
chr1:15799968-15800107	0.532374	0.0484669	0.906987	1	0	0.35887	0.344834	1	0
chr1:15800711-15800999	0.569444	-0.485433	0.108598	0.976019	0	-1.29025	0.000772398	0.457198	0
chr1:15809604-15809901	0.585859	-0.325308	0.288855	1	0	-0.141681	0.635084	1	0
chr1:15810147-15810404	0.552529	0.344078	0.226413	1	0	0.11982	0.678418	1	0
chr1:15812493-15812606	0.530973	0.0187287	0.960102	1	0	-0.163098	0.676881	1	0
chr1:15817021-15817272	0.50996	-0.0319559	0.904754	1	0	0.0146744	0.954247	1	0
chr1:15820971-15821670	0.537911	-0.225222	0.275906	1	0	-0.223437	0.277719	1	0
chr1:15823992-15824153	0.52795	0.426477	0.202839	1	0	0.480311	0.141629	1	0
chr1:15827367-15827603	0.542373	-0.208359	0.489124	1	0	-0.0340878	0.903149	1	0
chr1:15832700-15833625	0.567568	0.106871	0.622939	1	0	0.0933935	0.667352	1	0
chr1:15835853-15836233	0.468421	-0.268764	0.385564	1	0	0.0408083	0.891339	1	0
chr1:15837496-15837569	0.520548	0.375609	0.420965	1	0	0.0479841	0.924081	1	0
chr1:15839446-15839751	0.462295	0.279105	0.348367	1	0	0.33096	0.260544	1	0
chr1:15842708-15843007	0.501672	-0.134133	0.613017	1	0	-0.301845	0.261256	1	0
chr1:15844653-15844904	0.541833	0.0174194	0.956705	1	0	0.468367	0.11612	1	0
chr1:15846983-15847651	0.573353	-0.14102	0.508246	1	0	0.110945	0.594881	1	0
chr1:15857232-15857473	0.539419	0.166832	0.616833	1	0	0.241534	0.456384	1	0
chr1:15860905-15861123	0.509174	0.421969	0.191106	1	0	0.275492	0.395987	1	0
chr1:15862568-15862809	0.502075	0.367814	0.207109	1	0	0.270942	0.355419	1	0
chr1:15864735-15866466	0.473137	-0.190616	0.208862	1	0	-0.0837038	0.574728	1	0
chr1:15873672-15874367	0.541007	-0.382201	0.0939249	0.971744	0	-0.183343	0.413651	1	0
chr1:15879379-15880017	0.481191	-0.221557	0.372322	1	0	-0.447595	0.0751723	1	0
chr1:15881892-15882411	0.524085	0.203639	0.403131	1	0	0.361347	0.130801	1	0
chr1:15884399-15885698	0.451116	-0.124777	0.718672	1	0	0.017326	0.958593	1	0
chr1:15887973-15888191	0.490826	-0.122437	0.66806	1	0	-0.0394572	0.884448	1	0
chr1:15891347-15891574	0.519824	0.0531379	0.870607	1	0	0.2368	0.444659	1	0
chr1:15895284-15895488	0.54902	-0.0932768	0.745163	1	0	-0.222552	0.445367	1	0
chr1:15899322-15899608	0.486014	-0.104269	0.722406	1	0	0.239549	0.392459	1	0
chr1:15902957-15904020	0.509878	-0.0977472	0.630574	1	0	0.107658	0.58999	1	0
chr1:15907286-15908448	0.465577	0.342346	0.114274	0.980122	0	0.459059	0.0309674	0.967838	0
chr1:15910661-15910793	0.628788	0.445017	0.270964	1	0	0.461194	0.247375	1	0
chr1:15914623-15914916	0.56314	-0.463457	0.131028	0.984614	0	-0.421017	0.167464	1	0
chr1:15916962-15917228	0.469925	-0.356263	0.337189	1	0	-0.183758	0.601188	1	0
chr1:15919377-15919515	0.5	0.0250254	0.956687	1	0	-0.24441	0.617769	1	0
chr1:15925480-15926937	0.512011	-0.0403474	0.851678	1	0	0.065856	0.757268	1	0
chr1:15930674-15930688	0.642857	0.0362177	0.935819	1	0	0.0923992	0.842734	1	0
chr1:15937149-15937556	0.481572	0.00331642	0.992631	1	0	0.0332254	0.925665	1	0
chr1:15942603-15942851	0.552419	-0.401935	0.202994	1	0	-0.379793	0.227557	1	0
chr1:15945697-15945897	0.535	0.0680054	0.813647	1	0	0.252438	0.358403	1	0
chr1:15952286-15953298	0.423913	0.15325	0.639185	1	0	0.15807	0.627364	1	0
chr1:15955816-15956432	0.459416	0.16695	0.37029	1	0	0.0197091	0.916783	1	0
chr1:15958275-15958553	0.528777	-0.505022	0.0887206	0.969197	0	-0.0652941	0.815845	1	0
chr1:15963011-15963148	0.554745	-0.215206	0.523685	1	0	0.0917029	0.768236	1	0
chr1:15964927-15965224	0.491582	-0.29333	0.269526	1	0	-0.390609	0.15108	1	0
chr1:15969388-15969689	0.524917	0.175327	0.557649	1	0	-0.118759	0.695899	1	0
chr1:15971135-15971657	0.568966	-0.309273	0.208587	1	0	-0.28188	0.249894	1	0
chr1:15972888-15973108	0.563636	0.150987	0.643369	1	0	0.383678	0.225611	1	0
chr1:15975498-15975979	0.509356	-0.215711	0.313853	1	0	-0.0087766	0.966534	1	0
chr1:15977472-15977674	0.554455	-0.370337	0.217105	1	0	0.308179	0.27006	1	0
chr1:15979037-15979277	0.570833	-0.459769	0.130009	0.984614	0	-0.208309	0.471199	1	0
chr1:15981829-15982149	0.51875	0.308891	0.280939	1	0	0.0889608	0.762378	1	0
chr1:15985005-15985226	0.556561	-0.215769	0.461124	1	0	-0.336113	0.244542	1	0
chr1:15999382-15999674	0.537671	0.506789	0.0892244	0.970472	0	0.265784	0.397082	1	0
chr1:16008781-16008966	0.502703	-0.166414	0.549114	1	0	0.0614428	0.808824	1	0
chr1:16012963-16013816	0.520516	0.384372	0.0380927	0.881978	0	-0.0676218	0.723269	1	0
chr1:16016284-16016494	0.542857	0.186772	0.543003	1	0	-0.0421561	0.892181	1	0
chr1:16020556-16020891	0.492537	-0.576518	0.0214625	0.809399	0	0.0127148	0.956472	1	0
chr1:16022886-16023219	0.522523	0.303727	0.15847	1	0	-0.0222277	0.919674	1	0
chr1:16027451-16028291	0.521429	-0.180013	0.324732	1	0	-0.381676	0.0401701	1	0
chr1:16031787-16032669	0.534014	0.127833	0.544164	1	0	0.145878	0.488019	1	0
chr1:16034819-16035032	0.544601	0.496319	0.0603051	0.933095	0	-0.112333	0.698775	1	0
chr1:16036472-16036669	0.553299	-0.120615	0.667878	1	0	0.0578922	0.822577	1	0
chr1:16038310-16038607	0.555556	-0.0255432	0.935596	1	0	0.103476	0.73827	1	0
chr1:16040142-16040448	0.558824	0.333749	0.198382	1	0	0.278715	0.28182	1	0
chr1:16046194-16046418	0.580357	0.166488	0.565041	1	0	0.0701395	0.81019	1	0
chr1:16050767-16050975	0.552885	-0.196237	0.554238	1	0	0.291461	0.348606	1	0
chr1:16054432-16054615	0.612022	0.0734478	0.867165	1	0	0.276284	0.524892	1	0
chr1:16056748-16056857	0.495413	-0.217529	0.497854	1	0	-0.291503	0.352202	1	0
chr1:16059819-16060098	0.612903	-0.113154	0.678567	1	0	-0.218152	0.426973	1	0
chr1:16066324-16067365	0.521614	-0.214489	0.444601	1	0	-0.00123334	0.996212	1	0
chr1:16069909-16070221	0.548077	0.460526	0.102741	0.973122	0	-0.171519	0.581916	1	0
chr1:16086383-16086668	0.564912	-0.37307	0.184064	1	0	-0.300457	0.262651	1	0
chr1:16114661-16114849	0.526596	0.27821	0.473747	1	0	0.270078	0.484487	1	0
chr1:16117730-16117948	0.522936	0.268005	0.296946	1	0	-0.553671	0.078518	1	0
chr1:16119947-16120259	0.522436	0.102054	0.742877	1	0	0.513784	0.084036	1	0
chr1:16123590-16124164	0.554007	-0.351869	0.20577	1	0	0.0787162	0.771958	1	0
chr1:16133053-16133355	0.536424	0.444798	0.15015	0.997104	0	0.289512	0.364329	1	0
chr1:16138207-16138590	0.522193	0.374195	0.17821	1	0	0.0211923	0.942552	1	0
chr1:16140284-16141662	0.493469	-0.195396	0.331557	1	0	0.0112997	0.954412	1	0
chr1:16146006-16146268	0.503817	-0.269389	0.423969	1	0	-0.539631	0.114729	1	0
chr1:16148623-16148913	0.6	0.174217	0.535565	1	0	0.100128	0.719829	1	0
chr1:16150844-16151137	0.518771	-0.429335	0.228322	1	0	-0.282694	0.418803	1	0
chr1:16154394-16154796	0.544776	-0.0141013	0.962354	1	0	0.40853	0.131789	1	0
chr1:16155472-16155732	0.511538	0.249527	0.390182	1	0	0.0966597	0.740177	1	0
chr1:16157457-16158163	0.441926	-0.369738	0.221184	1	0	-0.51142	0.0930685	1	0
chr1:16164923-16165209	0.587413	-0.215217	0.514017	1	0	0.0354636	0.912515	1	0
chr1:16166984-16167278	0.527211	0.144191	0.656111	1	0	-0.166154	0.614505	1	0
chr1:16172607-16172856	0.518072	0.224029	0.52272	1	0	0.418788	0.22302	1	0
chr1:16180390-16181213	0.414338	-0.134605	0.678271	1	0	0.117616	0.708863	1	0
chr1:16183766-16183936	0.564706	-0.279891	0.352562	1	0	-0.391441	0.193226	1	0
chr1:16186480-16187936	0.515797	-0.080507	0.71751	1	0	0.125394	0.566097	1	0
chr1:16189408-16189524	0.474138	-0.154487	0.703858	1	0	-0.0655853	0.871911	1	0
chr1:16190781-16191561	0.453846	0.165799	0.487025	1	0	0.299384	0.202504	1	0
chr1:16194973-16195842	0.449942	-0.1932	0.544801	1	0	0.107782	0.730841	1	0
chr1:16198721-16199110	0.48072	0.0380061	0.854098	1	0	0.316265	0.112315	1	0
chr1:16202635-16202922	0.466899	-0.273908	0.384913	1	0	-0.150642	0.61424	1	0
chr1:16205343-16206297	0.446541	-0.240782	0.417207	1	0	-0.0570279	0.843252	1	0
chr1:16210267-16210553	0.482517	0.141494	0.66498	1	0	0.277702	0.372381	1	0
chr1:16213822-16215423	0.482199	0.0300819	0.865119	1	0	-0.0354786	0.841605	1	0
chr1:16217888-16218152	0.575758	0.0469135	0.872557	1	0	-0.365459	0.225914	1	0
chr1:16221088-16221487	0.461153	0.357175	0.117104	0.980845	0	0.514477	0.0208188	0.891578	0
chr1:16223582-16224058	0.460084	-0.117957	0.53359	1	0	-0.16295	0.389676	1	0
chr1:16225736-16225850	0.535088	0.120603	0.752043	1	0	0.223827	0.531322	1	0
chr1:16227863-16228072	0.521531	0.199842	0.47014	1	0	-0.0247487	0.931877	1	0
chr1:16232184-16232384	0.52	0.0715446	0.825252	1	0	0.166788	0.587266	1	0
chr1:16233664-16236573	0.403919	-0.0757184	0.707286	1	0	0.0844161	0.671376	1	0
chr1:16238152-16238466	0.522293	-0.0995205	0.689346	1	0	-0.44968	0.0768768	1	0
chr1:16241106-16241324	0.541284	0.254324	0.378788	1	0	0.0770438	0.789998	1	0
chr1:16243930-16245062	0.44258	0.339347	0.122385	0.981164	0	0.168966	0.445837	1	0
chr1:16247524-16247789	0.554717	0.26645	0.335711	1	0	0.318727	0.241145	1	0
chr1:16250183-16251145	0.445946	-0.0712472	0.751207	1	0	-0.0474279	0.831554	1	0
chr1:16252648-16252916	0.5	0.127666	0.678268	1	0	0.341145	0.236974	1	0
chr1:16253252-16253430	0.52809	-0.0236	0.946091	1	0	0.0897287	0.788091	1	0
chr1:16254950-16255381	0.475638	0.0727511	0.820397	1	0	-0.0257354	0.936336	1	0
chr1:16258412-16258724	0.589744	-0.162785	0.505484	1	0	-0.350822	0.15507	1	0
chr1:16260706-16261821	0.584753	-0.169641	0.337797	1	0	0.132084	0.443092	1	0
chr1:16264279-16264600	0.604361	-0.0153166	0.956868	1	0	0.116945	0.676768	1	0
chr1:16269116-16269226	0.609091	-0.317874	0.481033	1	0	-0.239395	0.580213	1	0
chr1:16273607-16274499	0.568386	0.596577	0.0361904	0.877398	0	-0.07389	0.815154	1	0
chr1:16274636-16274952	0.60443	0.0554853	0.870073	1	0	0.235959	0.461771	1	0
chr1:16281282-16281529	0.51417	-0.0942203	0.732182	1	0	0.0271688	0.917686	1	0
chr1:16288871-16288959	0.556818	0.104274	0.837842	1	0	-0.0109876	0.983446	1	0
chr1:16291316-16291551	0.540426	0.00972683	0.971293	1	0	-0.13368	0.621066	1	0
chr1:16297065-16297305	0.545833	-0.139735	0.614384	1	0	-0.210937	0.439419	1	0
chr1:16300981-16301247	0.503759	-0.08726	0.785211	1	0	-0.0695937	0.82335	1	0
chr1:16303689-16303842	0.503268	-0.361382	0.201216	1	0	-0.301084	0.265575	1	0
chr1:16330819-16331168	0.575931	-0.149857	0.66774	1	0	0.0732008	0.822828	1	0
chr1:16335054-16335351	0.508418	-0.445281	0.149873	0.997104	0	-1.02626	0.00315183	0.620741	0
chr1:16338467-16338806	0.533923	-0.053733	0.859204	1	0	-0.406367	0.190159	1	0
chr1:16342936-16343022	0.616279	-0.452869	0.519609	1	0	0.0331739	0.96059	1	0
chr1:16345295-16345595	0.586667	-0.159413	0.639012	1	0	0.306995	0.299422	1	0
chr1:16376224-16376532	0.607143	-0.35731	0.256049	1	0	-0.880323	0.0175381	0.863711	0
chr1:16379851-16380123	0.636029	0.540822	0.0676203	0.943147	0	0.354305	0.243801	1	0
chr1:16406644-16406908	0.462121	0.158074	0.57467	1	0	0.112421	0.687997	1	0
chr1:16413245-16413544	0.545151	0.636246	0.0577402	0.929131	0	0.419286	0.214988	1	0
chr1:16421176-16421435	0.606178	-0.292905	0.352104	1	0	0.196571	0.500457	1	0
chr1:16440845-16441609	0.599476	0.432268	0.134738	0.987369	0	-0.139536	0.682391	1	0
chr1:16443673-16443991	0.537736	0.338066	0.255254	1	0	0.0881904	0.769075	1	0
chr1:16451295-16451643	0.594828	0.32838	0.367942	1	0	0.562038	0.122896	1	0
chr1:16460708-16461002	0.564626	0.243042	0.4388	1	0	0.474154	0.118575	1	0
chr1:16463804-16464015	0.554502	-0.0245258	0.928689	1	0	-0.0603353	0.826904	1	0
chr1:16469423-16469578	0.580645	0.22537	0.504015	1	0	0.123449	0.716104	1	0
chr1:16475316-16475561	0.542857	0.166256	0.543284	1	0	0.0387216	0.886582	1	0
chr1:16482732-16482948	0.555556	-0.328481	0.225947	1	0	-0.378667	0.160968	1	0
chr1:16485131-16485398	0.501873	-0.404707	0.16452	1	0	-0.206412	0.466183	1	0
chr1:16487319-16487742	0.524823	0.715308	0.0203859	0.806283	0	0.144003	0.651979	1	0
chr1:16489547-16489813	0.496241	0.587128	0.0392874	0.888038	0	0.206247	0.500021	1	0
chr1:16493381-16493618	0.510549	-0.0832007	0.775818	1	0	-0.0340845	0.905834	1	0
chr1:16496511-16497753	0.512077	-0.429086	0.181606	1	0	0.124793	0.65138	1	0
chr1:16500499-16500600	0.623762	-0.174787	0.617556	1	0	-0.13111	0.703375	1	0
chr1:16507680-16507933	0.577075	-0.0435188	0.876144	1	0	-0.115367	0.669926	1	0
chr1:16512040-16512307	0.543071	0.374682	0.221262	1	0	0.133248	0.664125	1	0
chr1:16521277-16521571	0.540816	-0.116073	0.703253	1	0	-0.150983	0.615593	1	0
chr1:16531311-16532198	0.615558	0.41098	0.165772	1	0	0.138863	0.659924	1	0
chr1:16536051-16536306	0.501961	-0.512608	0.0827244	0.960005	0	-0.220636	0.432113	1	0
chr1:16541956-16542253	0.565657	0.191432	0.514521	1	0	0.43363	0.128161	1	0
chr1:16552803-16554120	0.615034	-0.00552808	0.979597	1	0	-0.546479	0.0152	0.841202	0
chr1:16557465-16557751	0.548951	-0.279894	0.389972	1	0	0.239261	0.433926	1	0
chr1:16561322-16561494	0.52907	0.227196	0.447694	1	0	-0.149555	0.638095	1	0
chr1:16565357-16565689	0.509036	-0.167942	0.563291	1	0	-0.134318	0.631221	1	0
chr1:16568345-16568618	0.564103	-0.174715	0.568798	1	0	0.337331	0.232859	1	0
chr1:16577453-16578155	0.562678	-0.167945	0.61409	1	0	-0.122654	0.708637	1	0
chr1:16586695-16587038	0.495627	0.409852	0.202502	1	0	-0.0664253	0.848729	1	0
chr1:16589107-16590597	0.488591	0.166846	0.313608	1	0	0.278606	0.08982	1	0
chr1:16595986-16596206	0.477273	-0.119425	0.653706	1	0	-0.227023	0.390998	1	0
chr1:16598741-16599081	0.532353	0.0662814	0.767193	1	0	-0.111312	0.621889	1	0
chr1:16601077-16601364	0.515679	-0.138605	0.687413	1	0	-0.182794	0.58984	1	0
chr1:16603925-16604834	0.518152	0.163219	0.436245	1	0	-0.228198	0.289645	1	0
chr1:16607546-16607814	0.503731	-0.15542	0.572839	1	0	-0.32014	0.243105	1	0
chr1:16611342-16611729	0.516796	0.42493	0.0964567	0.971744	0	0.10413	0.690679	1	0
chr1:16624061-16625298	0.497171	-0.234939	0.310567	1	0	-0.205507	0.37307	1	0
chr1:16627406-16627647	0.539419	-0.743627	0.0141466	0.755923	0	-0.503299	0.070445	1	0
chr1:16630159-16630606	0.503356	-0.296873	0.220686	1	0	-0.53208	0.0308125	0.965518	0
chr1:16631914-16632785	0.475316	-0.0388136	0.892595	1	0	0.0767189	0.787638	1	0
chr1:16635672-16635932	0.45	-0.530623	0.0737814	0.953043	0	-0.385847	0.178895	1	0
chr1:16641116-16641402	0.513986	0.117418	0.711178	1	0	0.0664895	0.83531	1	0
chr1:16642979-16643094	0.495652	-0.235512	0.494469	1	0	-0.17837	0.608218	1	0
chr1:16644642-16644709	0.552239	0.182519	0.645003	1	0	-0.249298	0.575336	1	0
chr1:16644760-16644945	0.513514	-0.140943	0.619967	1	0	-0.348056	0.231031	1	0
chr1:16646167-16646848	0.512482	-0.108812	0.612537	1	0	-0.133661	0.532842	1	0
chr1:16648880-16650070	0.42605	-0.245957	0.338614	1	0	-0.0410983	0.870161	1	0
chr1:16652517-16652851	0.54491	0.312152	0.319691	1	0	0.154748	0.619874	1	0
chr1:16655378-16655624	0.560976	0.329272	0.248663	1	0	0.400655	0.154187	1	0
chr1:16657452-16658412	0.511458	-0.101612	0.640565	1	0	0.0636286	0.76608	1	0
chr1:16662113-16662367	0.555118	-0.150388	0.630855	1	0	0.22533	0.452618	1	0
chr1:16664384-16664676	0.506849	0.259409	0.364584	1	0	-0.441153	0.182809	1	0
chr1:16666392-16666626	0.491453	0.139949	0.614162	1	0	-0.0933896	0.740488	1	0
chr1:16668104-16668678	0.510453	-0.0326719	0.877278	1	0	-0.197883	0.353683	1	0
chr1:16671566-16673141	0.458413	0.202133	0.335048	1	0	0.194451	0.352258	1	0
chr1:16674912-16675198	0.559441	-0.173262	0.530822	1	0	4.44046e-05	0.999989	1	0
chr1:16680389-16681990	0.485946	0.0731906	0.721951	1	0	-0.0774644	0.707814	1	0
chr1:16684897-16685005	0.518519	-0.613182	0.247337	1	0	-0.419151	0.408777	1	0
chr1:16687043-16688909	0.50268	0.274914	0.0592807	0.93184	0	0.297163	0.040099	1	0
chr1:16692822-16692988	0.560241	-0.21762	0.493264	1	0	-0.0445058	0.879701	1	0
chr1:16696857-16697060	0.453202	0.437379	0.182406	1	0	0.147361	0.65909	1	0
chr1:16701440-16701659	0.56621	0.334234	0.291673	1	0	-0.030204	0.926296	1	0
chr1:16707083-16707300	0.516129	-0.17189	0.565215	1	0	-0.320426	0.28352	1	0
chr1:16708957-16710366	0.476934	0.173938	0.362986	1	0	0.18665	0.32582	1	0
chr1:16715869-16716297	0.53972	0.264656	0.253249	1	0	0.0669193	0.774684	1	0
chr1:16721148-16721432	0.517606	0.359395	0.193169	1	0	0.172024	0.537067	1	0
chr1:16723068-16723271	0.586207	0.025028	0.930827	1	0	-0.364633	0.256728	1	0
chr1:16728803-16729010	0.570048	0.407094	0.259768	1	0	0.163897	0.649421	1	0
chr1:16755863-16756195	0.460843	0.472888	0.131878	0.984614	0	0.304522	0.332674	1	0
chr1:16765911-16766594	0.493411	-0.276186	0.335817	1	0	-0.061572	0.826316	1	0
chr1:16772356-16772682	0.555215	0.0106729	0.965644	1	0	0.0341825	0.888649	1	0
chr1:16774459-16775163	0.558239	-0.102557	0.7215	1	0	-0.235587	0.416373	1	0
chr1:16781994-16782065	0.535211	-0.683603	0.0616922	0.93339	0	-0.33514	0.312681	1	0
chr1:16782690-16782852	0.506173	-0.387311	0.191853	1	0	0.0207327	0.935567	1	0
chr1:16791335-16792043	0.543785	0.188127	0.501686	1	0	-0.0268081	0.924507	1	0
chr1:16801156-16802027	0.494834	0.400487	0.177955	1	0	-0.387866	0.219289	1	0
chr1:16805465-16805759	0.506803	0.16315	0.627919	1	0	0.261065	0.426259	1	0
chr1:16809159-16809394	0.514894	-0.0468717	0.882316	1	0	0.305117	0.309944	1	0
chr1:16816243-16816778	0.534579	-0.418477	0.167093	1	0	0.521868	0.0509352	1	0
chr1:16818438-16818725	0.498258	-0.0049679	0.985118	1	0	-0.125836	0.640023	1	0
chr1:16826787-16827007	0.545455	0.323122	0.25106	1	0	0.229658	0.414739	1	0
chr1:16828724-16829329	0.494215	-0.264568	0.353381	1	0	-0.607082	0.0483442	1	0
chr1:16836500-16836671	0.51462	-0.348533	0.326383	1	0	-0.121058	0.713802	1	0
chr1:16847031-16847277	0.52439	-0.457181	0.0962632	0.971744	0	-0.542951	0.0479383	1	0
chr1:16858984-16863561	0.566747	0.0222699	0.849864	1	0	0.0550068	0.638274	1	0
chr1:16870743-16871987	0.496785	-0.094534	0.621371	1	0	-0.00120124	0.994967	1	0
chr1:16874338-16874972	0.62776	-0.506668	0.169932	1	0	-0.367563	0.292387	1	0
chr1:16883021-16883285	0.42803	0	1	1	0	0	1	1	0
chr1:16892466-16892674	0.471154	-0.0395828	0.887002	1	0	-0.138223	0.626431	1	0
chr1:16906195-16906990	0.509434	-0.0862648	0.614973	1	0	0.0696426	0.680035	1	0
chr1:16912705-16913287	0.536082	0.0709477	0.762201	1	0	-0.070206	0.765459	1	0
chr1:16915801-16916091	0.448276	0.21631	0.550012	1	0	0.447197	0.187396	1	0
chr1:16922589-16922833	0.360656	-0.124875	0.680115	1	0	-0.549358	0.0777045	1	0
chr1:16929542-16929799	0.55642	-0.299705	0.348713	1	0	-0.279608	0.379676	1	0
chr1:16935216-16935472	0.5	0.226105	0.489073	1	0	0.216803	0.501801	1	0
chr1:16938497-16938780	0.547703	-0.0139439	0.962979	1	0	0.314245	0.245242	1	0
chr1:16942950-16944136	0.475548	-0.214027	0.188942	1	0	-0.00344737	0.982875	1	0
chr1:16945343-16946923	0.611392	-0.0967383	0.554467	1	0	-0.201167	0.221971	1	0
chr1:16948337-16964393	0.544096	0.208792	0.161907	1	0	0.143534	0.336198	1	0
chr1:16966969-16967948	0.460674	0.0177328	0.882353	1	0	-0.0261908	0.826486	1	0
chr1:16972942-16973593	0.612903	-0.0324443	0.867059	1	0	0.031757	0.868884	1	0
chr1:16974963-16975614	0.596006	-0.0842506	0.632473	1	0	-0.0175012	0.920319	1	0
chr1:16980429-16980749	0.54375	0.0753306	0.763077	1	0	0.0762098	0.759432	1	0
[truncated: 196,887 more rows]
