# Supplementary material for: Inheritable Silencing of Endogenous Genes by Hit-and-Run Targeted Epigenetic Editing
Source: Cell. 2016 Sep 22;167(1):219–232.e14. doi: 10.1016/j.cell.2016.09.006 (PMC5039111; doi:10.1016/j.cell.2016.09.006)
Supplement: Table S6. Summary of the MeDIP-Seq Analysis, Related to the Figure 7 — Summary results of the methylome profiling of TALE-silenced versus mock-treated cells and dCas9-silenced versus mock-treated cells by MeDIP-seq. For each analyzed region, we report the log fold change, nominal p value, and false discovery rate (FDR) resulting from edgeR analysis after CQN normalization (for more details on these analyses refer to STAR Methods). For each condition, an additional column flags genes that are significant under an FDR lower than 0.01. Target region for silencing is highlighted in light blue. Provided as a media file. [file mmc6.xlsx]

## Sheet: Foglio1
Table S6, related to Figure 7. Summary of the MeDIP-seq analysis.
	TALE-silenced				dCas9-silenced
Gene Symbol	logFC	PValue	FDR	Significant	logFC	PValue	FDR	Significant
A1BG-AS1	-0.409629	0.307893	0.902205	0	0.117503	0.764273	0.999913	0
AAAS	0.232488	0.152123	0.814639	0	0.166141	0.308807	0.999913	0
AACS	-0.177267	0.440078	0.927836	0	0.0520796	0.819652	0.999913	0
AAED1	0.0983855	0.47558	0.934885	0	0.0649142	0.640084	0.999913	0
AAGAB	-0.0311056	0.808633	0.994111	0	0.0514765	0.688903	0.999913	0
AAK1	-0.203561	0.304187	0.90128	0	0.098824	0.616376	0.999913	0
AAMDC	0.0653827	0.812615	0.994111	0	0.121662	0.662254	0.999913	0
AAMP	0.434793	0.00105539	0.147184	0	0.250453	0.0621463	0.820163	0
AAR2	0.182335	0.216428	0.854854	0	-0.0330419	0.825951	0.999913	0
AARS	0.0464954	0.714942	0.983356	0	0.002339	0.985366	0.999952	0
AARS2	0.200449	0.237909	0.868647	0	0.205828	0.228092	0.999913	0
AASDH	-0.245514	0.110821	0.773995	0	-0.215183	0.165226	0.974457	0
AASDHPPT	0.0618896	0.634359	0.971384	0	-0.200001	0.126565	0.93598	0
AATF	0.177265	0.254436	0.875592	0	-0.0239821	0.877871	0.999913	0
AB019441.29	-0.124796	0.498705	0.940793	0	0.25719	0.163193	0.972614	0
ABC7-42389800N19.1	-0.147275	0.412482	0.922167	0	0.0948167	0.595533	0.999913	0
ABC7-43041300I9.1	-0.0540994	0.8717	0.996609	0	-0.494369	0.164462	0.973651	0
ABCA13	-0.489694	0.055905	0.681258	0	-0.153802	0.543453	0.999913	0
ABCA2	-0.397832	0.110626	0.773995	0	-0.0279375	0.910045	0.999913	0
ABCA3	0.142125	0.327539	0.908746	0	0.216771	0.136805	0.957817	0
ABCA5	-0.848558	0.0051918	0.287292	0	-0.614894	0.042065	0.75117	0
ABCA7	-0.253441	0.123508	0.788833	0	-0.0678261	0.679712	0.999913	0
ABCA8	-0.563453	0.00157353	0.177626	0	-0.313567	0.0770041	0.870029	0
ABCB10	0.0678109	0.615901	0.969707	0	-0.0988846	0.467441	0.999913	0
ABCB10P4	-0.468986	0.0559968	0.681258	0	-0.761847	0.00281266	0.2265	0
ABCB6	-0.235692	0.342111	0.911135	0	0.218432	0.366921	0.999913	0
ABCB7	-0.028412	0.848752	0.995973	0	0.00209137	0.988825	0.999952	0
ABCB8	0.0185624	0.893194	0.997521	0	-0.100266	0.472337	0.999913	0
ABCB9	-0.109513	0.662928	0.976412	0	-0.0754723	0.766157	0.999913	0
ABCC1	-0.0781359	0.659122	0.974582	0	0.0932265	0.598627	0.999913	0
ABCC10	-0.241697	0.185497	0.834035	0	-0.410168	0.0276474	0.63109	0
ABCC4	-0.0225256	0.853895	0.995973	0	-0.054996	0.653661	0.999913	0
ABCC5	-0.00167427	0.990403	0.999343	0	0.0363685	0.794613	0.999913	0
ABCD1	-0.376957	0.0980816	0.758667	0	-0.344486	0.133755	0.955924	0
ABCD3	0.22532	0.108367	0.772094	0	0.0946848	0.506003	0.999913	0
ABCD4	-0.169544	0.516977	0.944214	0	0.134676	0.603588	0.999913	0
ABCE1	0.0596195	0.644447	0.973254	0	0.0615341	0.634014	0.999913	0
ABCF1	0.309238	0.0539891	0.67449	0	0.20322	0.205664	0.99402	0
ABCF2	0.297279	0.0208874	0.48737	0	-0.0105825	0.934779	0.999913	0
ABCF3	0.172143	0.337013	0.910801	0	-0.0896175	0.622509	0.999913	0
ABHD10	-0.159597	0.357684	0.916265	0	-0.201854	0.248157	0.999913	0
ABHD11	0.233358	0.175083	0.824849	0	0.258075	0.135665	0.957817	0
ABHD12	-0.0845649	0.703689	0.980989	0	-0.164475	0.466524	0.999913	0
ABHD13	0.0632826	0.704763	0.980989	0	0.15326	0.35988	0.999913	0
ABHD14A	-0.18646	0.442241	0.92823	0	-0.141815	0.563393	0.999913	0
ABHD14B	-0.017153	0.894331	0.997521	0	0.139274	0.280875	0.999913	0
ABHD15	0.29616	0.413451	0.922167	0	0.139231	0.70787	0.999913	0
ABHD16A	-0.571015	0.0205226	0.48577	0	0.0815666	0.727443	0.999913	0
ABHD17A	-0.169334	0.462693	0.931339	0	-0.366035	0.117438	0.922674	0
ABHD17B	-0.00632229	0.974062	0.999051	0	-0.309781	0.123672	0.93117	0
ABHD2	-0.042368	0.795558	0.994111	0	0.0409838	0.802183	0.999913	0
ABHD3	-0.189464	0.231841	0.866184	0	-0.158978	0.31971	0.999913	0
ABHD4	-0.180873	0.347019	0.912703	0	-0.0139522	0.942183	0.999913	0
ABHD5	0.0761268	0.575636	0.959158	0	0.0143631	0.916247	0.999913	0
ABHD6	0.249566	0.324232	0.907633	0	0.448023	0.075669	0.864212	0
ABHD8	-0.306251	0.258869	0.876379	0	-0.0629948	0.814995	0.999913	0
ABI1	-0.0172292	0.890573	0.997521	0	-0.0175197	0.888996	0.999913	0
ABI2	-0.0293039	0.832314	0.994184	0	0.133277	0.335325	0.999913	0
ABL1	0.0801392	0.647544	0.973394	0	0.00784376	0.964348	0.999952	0
ABL2	0.161144	0.403255	0.921278	0	0.179371	0.353099	0.999913	0
ABO	-0.36797	0.15242	0.814639	0	-0.281773	0.274967	0.999913	0
ABT1	0.140199	0.316791	0.904309	0	0.172466	0.219939	0.999913	0
AC000089.3	0.0485262	0.8104	0.994111	0	-0.548653	0.00960377	0.421181	0
AC002055.4	-0.419821	0.15612	0.816006	0	-0.242493	0.411519	0.999913	0
AC002056.3	0.275901	0.152842	0.814639	0	0.225557	0.247916	0.999913	0
AC002116.7	-0.599057	0.0877492	0.742705	0	-0.198569	0.563282	0.999913	0
AC002310.12	-0.403565	0.0993561	0.76177	0	-0.257087	0.294281	0.999913	0
AC002467.7	-0.0740845	0.787168	0.993705	0	-0.0762661	0.783709	0.999913	0
AC002480.2	-0.42805	0.0645432	0.705289	0	-0.160765	0.482623	0.999913	0
AC002480.3	0.045701	0.894711	0.997521	0	0.37725	0.265063	0.999913	0
AC002480.5	-0.513284	0.0992151	0.761613	0	-0.844572	0.0101086	0.422411	0
AC002539.1	-0.322672	0.179964	0.830175	0	-0.357372	0.141469	0.957817	0
AC003104.1	-0.150979	0.56065	0.955887	0	-0.0627404	0.809531	0.999913	0
AC003665.1	0.120884	0.712164	0.982995	0	0.322553	0.321463	0.999913	0
AC004057.1	-0.154675	0.456039	0.930187	0	0.4407	0.0336477	0.689887	0
AC004074.3	-0.446523	0.0484578	0.657468	0	-0.690051	0.00272369	0.220741	0
AC004158.2	-0.384903	0.178111	0.828674	0	0.196631	0.478356	0.999913	0
AC004257.3	0.405666	0.245367	0.874236	0	0.592801	0.089009	0.897178	0
AC004381.6	-0.109004	0.509157	0.943251	0	0.160901	0.328398	0.999913	0
AC004453.8	-0.205384	0.25565	0.876197	0	0.0860746	0.633566	0.999913	0
AC004463.6	-0.232005	0.410751	0.92202	0	-0.464988	0.113064	0.909913	0
AC004797.1	0.00891764	0.946963	0.997534	0	-0.0975416	0.469997	0.999913	0
AC004967.7	0.0361439	0.928598	0.997534	0	-0.254913	0.538559	0.999913	0
AC004980.7	0.00729868	0.978286	0.999137	0	-0.00447567	0.986899	0.999952	0
AC004987.9	0.00322459	0.987444	0.999343	0	-0.190963	0.356323	0.999913	0
AC005014.5	0.165111	0.618577	0.969707	0	0.228631	0.493196	0.999913	0
AC005076.5	-0.203551	0.374179	0.919816	0	-0.00804697	0.971875	0.999952	0
AC005083.1	0.0106439	0.974323	0.999051	0	0.0384474	0.908481	0.999913	0
AC005154.6	-0.269063	0.0931645	0.75186	0	-0.199702	0.214461	0.99583	0
AC005255.3	0.022565	0.908877	0.997521	0	0.0547522	0.78226	0.999913	0
AC005307.1	-0.506191	0.039439	0.615355	0	-0.805664	0.00147378	0.160847	0
AC005307.3	-0.38962	0.00316436	0.252311	0	-0.249005	0.0591322	0.811076	0
AC005537.2	-0.0784619	0.790559	0.993956	0	0.102024	0.729127	0.999913	0
AC005616.1	-0.0210011	0.927619	0.997521	0	0.454235	0.0437568	0.764112	0
AC005682.5	-0.145041	0.611265	0.969172	0	-0.172298	0.553799	0.999913	0
AC005795.1	0.122906	0.534363	0.948813	0	0.422573	0.0312966	0.66968	0
AC005822.1	0.129984	0.543897	0.952423	0	0.196632	0.361546	0.999913	0
AC005884.1	0.451051	0.0761768	0.726135	0	0.594225	0.0193948	0.572917	0
AC006026.10	-0.131562	0.688789	0.979923	0	0.103739	0.750099	0.999913	0
AC006026.9	0.058482	0.847587	0.995973	0	-0.211599	0.503536	0.999913	0
AC006126.4	-0.123482	0.755461	0.986077	0	0.15345	0.696206	0.999913	0
AC006132.1	-0.0075527	0.97904	0.999137	0	-0.00297733	0.991847	0.999952	0
AC006978.6	0.0869558	0.747929	0.985833	0	-0.194215	0.487705	0.999913	0
AC007038.7	-1.25562	0.0204909	0.48577	0	-0.548471	0.288952	0.999913	0
AC007128.1	-0.389378	0.210422	0.854854	0	0.148447	0.626346	0.999913	0
AC007229.3	-0.0829801	0.806999	0.994111	0	0.38707	0.24599	0.999913	0
AC007238.1	0.210134	0.120534	0.78633	0	-0.0434425	0.750688	0.999913	0
AC007246.3	-0.296937	0.262793	0.877888	0	-0.587964	0.0304841	0.661081	0
AC007256.5	-0.0857284	0.797857	0.994111	0	-0.209783	0.542757	0.999913	0
AC007318.5	0.191011	0.26929	0.883857	0	-0.256155	0.139707	0.957817	0
AC007383.3	-0.125363	0.727687	0.985034	0	-0.440256	0.244871	0.999913	0
AC007390.5	-0.122942	0.343751	0.91265	0	0.0706004	0.586502	0.999913	0
AC007405.4	-0.210011	0.579164	0.959726	0	0.071514	0.848235	0.999913	0
AC007405.6	-0.0933688	0.593641	0.962665	0	-0.0195561	0.911471	0.999913	0
AC007560.1	-0.00889548	0.98381	0.999343	0	0.0907657	0.833135	0.999913	0
AC007690.1	-1.14351	0.00293756	0.246807	0	-0.433033	0.230245	0.999913	0
AC007969.5	-0.0524363	0.747906	0.985833	0	0.132074	0.418264	0.999913	0
AC008132.12	0.333755	0.304178	0.90128	0	-0.00278684	0.993471	0.999952	0
AC008443.1	-0.386011	0.430391	0.926708	0	0.176672	0.711666	0.999913	0
AC009005.2	-0.0975657	0.665847	0.976456	0	0.181517	0.417122	0.999913	0
AC009245.3	0.117478	0.540372	0.950813	0	-0.311076	0.111879	0.90886	0
AC009299.4	-0.439837	0.150596	0.814112	0	0.159309	0.597551	0.999913	0
AC009299.5	-0.396925	0.253599	0.875592	0	-0.238337	0.492971	0.999913	0
AC009302.2	0.439139	0.212917	0.854854	0	0.324988	0.361857	0.999913	0
AC009362.2	-0.0218846	0.930812	0.997534	0	0.369153	0.142927	0.957817	0
AC009403.2	-0.261496	0.290256	0.895485	0	-0.114386	0.643287	0.999913	0
AC009404.2	-0.841683	0.0128096	0.414863	0	-1.10421	0.00194088	0.187318	0
AC009506.1	-0.229227	0.315861	0.904309	0	0.166012	0.461891	0.999913	0
AC009784.3	-0.0813999	0.866292	0.995973	0	1.46167	0.000310498	0.061338	0
AC009948.5	0.0506255	0.812547	0.994111	0	-0.0377552	0.861937	0.999913	0
AC009948.7	0.824544	0.0158013	0.441143	0	0.587099	0.093946	0.897178	0
AC009961.3	0.0477507	0.883997	0.997521	0	-0.11905	0.724915	0.999913	0
AC010468.1	-0.623698	0.0533354	0.672303	0	-0.471256	0.14369	0.957817	0
AC012146.7	-0.278862	0.237472	0.868647	0	-0.177796	0.451361	0.999913	0
AC012307.3	-0.274182	0.443542	0.928517	0	-0.585686	0.118638	0.924175	0
AC012318.3	-0.610736	0.0264836	0.53148	0	-0.064611	0.812077	0.999913	0
AC012354.8	-0.171371	0.431833	0.926708	0	0.24822	0.243167	0.999913	0
AC013394.2	-0.385436	0.0307326	0.566403	0	0.176236	0.310891	0.999913	0
AC013449.1	0.0120786	0.965146	0.997902	0	0.393368	0.150413	0.958395	0
AC013470.6	0.349193	0.0823167	0.742705	0	0.1713	0.40337	0.999913	0
AC015849.14	-0.271606	0.426132	0.926167	0	-0.472686	0.180196	0.98563	0
AC016292.3	-0.177038	0.514292	0.944159	0	-0.334279	0.229794	0.999913	0
AC016629.3	-0.545508	0.135474	0.80169	0	-0.201003	0.577531	0.999913	0
AC016683.6	-0.143177	0.429255	0.926708	0	-0.0835034	0.646921	0.999913	0
AC016708.2	0.275876	0.173286	0.824849	0	0.817209	5.93806e-05	0.0234609	0
AC016716.1	0.151311	0.642159	0.973254	0	0.101338	0.759965	0.999913	0
AC016723.4	-0.367364	0.0253279	0.518156	0	-0.37621	0.0225167	0.60699	0
AC016725.4	0.058361	0.870773	0.996216	0	0.268087	0.45362	0.999913	0
AC016732.2	-0.267107	0.438787	0.927836	0	-0.725696	0.0510716	0.791861	0
AC016734.2	0.183791	0.235473	0.868647	0	-0.24728	0.113204	0.910212	0
AC016739.2	-0.144978	0.540016	0.950806	0	0.157853	0.502654	0.999913	0
AC016757.3	-0.201851	0.561308	0.955887	0	0.0696797	0.839078	0.999913	0
AC016912.3	-0.613047	0.021009	0.48737	0	0.112489	0.656391	0.999913	0
AC018463.4	0.413652	0.078698	0.731846	0	0.496278	0.0355509	0.703655	0
AC018737.1	-0.0614152	0.741168	0.985833	0	0.2539	0.168084	0.976601	0
AC018738.2	-0.383919	0.348922	0.914348	0	-0.57493	0.168635	0.977527	0
AC018766.5	-0.213893	0.546951	0.954004	0	0.160012	0.645561	0.999913	0
AC018804.7	0.0515131	0.821203	0.994111	0	-0.0236192	0.918704	0.999913	0
AC018865.5	-0.0303246	0.925139	0.997521	0	0.0473824	0.883556	0.999913	0
AC018890.6	-0.470059	0.0369738	0.603174	0	-0.152223	0.492627	0.999913	0
AC019097.7	-0.265013	0.454754	0.930187	0	-0.685207	0.0668155	0.838446	0
AC020571.3	-0.212066	0.526256	0.946401	0	-0.0530926	0.873842	0.999913	0
AC022182.2	0.475962	0.00422301	0.276244	0	0.437862	0.00900981	0.412721	0
AC022431.1	-0.385869	0.0503215	0.663415	0	-0.223433	0.256611	0.999913	0
AC024560.3	0.0495804	0.773983	0.988652	0	-0.0429396	0.806322	0.999913	0
AC025171.1	-0.61016	0.0300044	0.560915	0	-0.560299	0.0484207	0.787024	0
AC025335.1	-0.123487	0.638287	0.973254	0	-0.000580308	0.99824	0.999952	0
AC026271.5	0.148851	0.254258	0.875592	0	0.138241	0.291547	0.999913	0
AC026740.1	-0.239772	0.499172	0.940793	0	0.122923	0.72661	0.999913	0
AC027612.1	0.115087	0.560199	0.955887	0	-0.0593482	0.770681	0.999913	0
AC027612.6	-0.373327	0.0444674	0.639308	0	-0.107415	0.559919	0.999913	0
AC027763.2	-0.293343	0.328064	0.908894	0	-0.409684	0.184841	0.98563	0
AC034193.5	0.0089294	0.949993	0.997534	0	0.166066	0.243436	0.999913	0
AC062029.1	-0.234572	0.441679	0.928071	0	-0.486949	0.122372	0.930339	0
AC068718.1	0.0437243	0.832706	0.994184	0	0.0114525	0.956583	0.999952	0
AC068831.10	-0.00332575	0.991735	0.999343	0	-0.0347139	0.915727	0.999913	0
AC069277.2	-0.296273	0.0921027	0.75091	0	0.172791	0.319656	0.999913	0
AC073063.10	-0.130126	0.699911	0.98092	0	0.477603	0.137064	0.957817	0
AC073236.3	-0.426225	0.00599511	0.30563	0	0.0925289	0.548817	0.999913	0
AC073869.20	0.0647444	0.827141	0.99414	0	-0.326154	0.296453	0.999913	0
AC074117.10	0.180841	0.402857	0.921278	0	0.124356	0.570667	0.999913	0
AC074138.3	-0.418183	0.135231	0.801244	0	-0.454598	0.109121	0.903857	0
AC074212.3	-0.412103	0.269638	0.883857	0	-0.225166	0.545326	0.999913	0
AC074286.1	0.0670782	0.82523	0.994111	0	0.503053	0.0928712	0.897178	0
AC074389.9	0.437608	0.0525276	0.667283	0	0.87757	8.09119e-05	0.0264289	0
AC078899.1	0.321436	0.203173	0.848219	0	-0.101981	0.698311	0.999913	0
AC079250.1	0.107451	0.549144	0.954734	0	0.300416	0.0938798	0.897178	0
AC079466.1	-0.280332	0.0495132	0.662214	0	-0.227644	0.110641	0.907659	0
AC083799.1	0.207968	0.30917	0.902205	0	0.173004	0.404771	0.999913	0
AC083843.1	-0.600218	0.00941751	0.373246	0	-0.142031	0.529238	0.999913	0
AC083873.4	0.0992854	0.642815	0.973254	0	-0.36504	0.101643	0.900175	0
AC083899.3	0.236607	0.426879	0.926167	0	0.0875107	0.775156	0.999913	0
AC084018.1	-0.501805	0.0730998	0.720247	0	-0.276425	0.321134	0.999913	0
AC091633.2	0.131768	0.657515	0.974225	0	0.424109	0.151536	0.958395	0
AC091729.9	-0.566065	0.0702225	0.714833	0	-0.0947385	0.755993	0.999913	0
AC092295.7	-0.533085	0.10914	0.772094	0	-0.28298	0.391511	0.999913	0
AC093106.5	0.218183	0.400288	0.921278	0	0.306041	0.239674	0.999913	0
AC093106.7	-0.378675	0.078608	0.731846	0	0.108706	0.605795	0.999913	0
AC093323.3	0.198322	0.111074	0.773995	0	0.25767	0.0391667	0.73243	0
AC093375.1	-0.29771	0.446846	0.930187	0	0.789716	0.0242797	0.616374	0
AC093616.4	-0.136832	0.672141	0.977448	0	-0.105548	0.745749	0.999913	0
AC093642.5	-0.123823	0.585921	0.961472	0	0.12446	0.581223	0.999913	0
AC093724.2	0.511514	0.0406585	0.620584	0	0.164759	0.526009	0.999913	0
AC093818.1	-0.302226	0.29224	0.895929	0	0.346095	0.203746	0.99402	0
AC093838.4	-0.297922	0.0885461	0.744466	0	-0.235009	0.181281	0.98563	0
AC096559.1	0.220249	0.50217	0.94084	0	0.0643589	0.849346	0.999913	0
AC096664.1	0.0863937	0.83076	0.994182	0	0.38336	0.339354	0.999913	0
AC097523.2	-0.26273	0.464012	0.931339	0	-0.214569	0.55365	0.999913	0
AC098614.2	-0.351464	0.111794	0.773995	0	-0.0652124	0.764744	0.999913	0
AC098617.1	-0.619339	0.0585512	0.681919	0	-0.577849	0.0804588	0.876867	0
AC098824.6	0.156107	0.643528	0.973254	0	-0.268126	0.446292	0.999913	0
AC098973.2	-0.140738	0.643393	0.973254	0	-0.0732903	0.811132	0.999913	0
AC099522.2	-0.458934	0.143138	0.810031	0	-0.440396	0.161344	0.96797	0
AC104297.1	0.0287935	0.866478	0.995973	0	0.0368209	0.830562	0.999913	0
AC104389.28	-0.0215022	0.876159	0.997521	0	-0.135887	0.328382	0.999913	0
AC104651.2	0.839082	0.00401972	0.27428	0	0.663783	0.0263329	0.625104	0
AC107983.4	0.0215414	0.952101	0.997534	0	0.311794	0.379669	0.999913	0
AC108463.2	0.0228142	0.951831	0.997534	0	-0.3587	0.361652	0.999913	0
AC108488.3	0.137212	0.446715	0.930187	0	0.110468	0.544772	0.999913	0
AC108488.4	0.145795	0.634611	0.971384	0	0.411778	0.174673	0.984669	0
AC113189.5	-0.230123	0.469416	0.932855	0	-0.144971	0.651195	0.999913	0
AC125232.1	0.0361631	0.926659	0.997521	0	0.383369	0.319492	0.999913	0
AC125238.2	0.802412	0.0344356	0.593101	0	0.509571	0.191246	0.989479	0
AC131180.4	-0.798552	0.0200693	0.482387	0	0.172671	0.599221	0.999913	0
AC137934.1	0.0328722	0.817559	0.994111	0	0.116532	0.415299	0.999913	0
AC138035.2	-0.466427	0.215202	0.854854	0	-0.625951	0.106965	0.903857	0
AC141586.5	0.163039	0.476292	0.935068	0	0.362056	0.112688	0.908925	0
AC144530.1	0.00567243	0.988033	0.999343	0	0.118957	0.751049	0.999913	0
AC144652.1	-0.105386	0.609669	0.968494	0	0.0795682	0.699269	0.999913	0
AC147651.4	-0.173826	0.52048	0.944214	0	0.0648347	0.808688	0.999913	0
AC156455.1	-0.389102	0.0981088	0.758667	0	-0.218812	0.351745	0.999913	0
ACAA1	-0.104849	0.506332	0.941406	0	-0.147878	0.355064	0.999913	0
ACAA2	0.0613071	0.749476	0.985833	0	-0.0927985	0.636153	0.999913	0
ACACA	-0.0382222	0.800879	0.994111	0	-0.161032	0.288847	0.999913	0
ACAD10	-0.251217	0.153423	0.815355	0	-0.0701848	0.689583	0.999913	0
ACAD8	-0.13145	0.421334	0.923795	0	-0.0175011	0.915005	0.999913	0
ACAD9	0.0892246	0.615891	0.969707	0	0.0346247	0.846827	0.999913	0
ACADM	0.0560394	0.695419	0.980624	0	-0.0201549	0.888238	0.999913	0
ACADS	0.11672	0.544326	0.952475	0	-0.0615174	0.754146	0.999913	0
ACADSB	-0.267718	0.127103	0.792381	0	-0.2201	0.212982	0.99583	0
ACADVL	0.0339679	0.829256	0.99414	0	0.0526406	0.738969	0.999913	0
ACAP1	-0.38002	0.353017	0.91567	0	0.427803	0.275747	0.999913	0
ACAP2	-0.0967065	0.414528	0.923014	0	-0.0135425	0.9091	0.999913	0
ACAP3	-0.115864	0.597168	0.962826	0	-0.263334	0.238855	0.999913	0
ACAT1	-0.0256926	0.841558	0.995388	0	0.0317922	0.804972	0.999913	0
ACAT2	-0.147667	0.330494	0.909427	0	-0.0159945	0.916047	0.999913	0
ACBD3	0.233464	0.0494228	0.662214	0	0.219244	0.0657429	0.836045	0
ACBD4	0.267208	0.441683	0.928071	0	0.353366	0.311985	0.999913	0
ACBD5	0.0182515	0.915953	0.997521	0	-0.0110387	0.949538	0.999913	0
ACBD6	0.154924	0.286815	0.894239	0	-0.178213	0.228566	0.999913	0
ACCS	-0.484051	0.0672126	0.709154	0	-0.0281984	0.912992	0.999913	0
ACD	0.0590552	0.720419	0.984902	0	0.0730581	0.659195	0.999913	0
ACER2	0.475485	0.0656984	0.707517	0	0.463056	0.0768902	0.870029	0
ACER3	0.0954648	0.471862	0.933645	0	0.0121889	0.927504	0.999913	0
ACHE	0.550191	0.0295115	0.558553	0	0.172836	0.511847	0.999913	0
ACIN1	0.114526	0.452114	0.930187	0	0.0713895	0.639624	0.999913	0
ACKR2	-0.137023	0.713513	0.982995	0	0.711937	0.0390984	0.732328	0
ACLY	-0.17588	0.171482	0.824849	0	-0.143612	0.264467	0.999913	0
ACN9	-0.250222	0.147867	0.813063	0	-0.229106	0.185561	0.98563	0
ACO1	0.0575163	0.643285	0.973254	0	-0.0258188	0.836543	0.999913	0
ACO2	0.0472704	0.682823	0.979923	0	-0.00579361	0.960189	0.999952	0
ACOT13	-0.099268	0.560904	0.955887	0	-0.00155513	0.992733	0.999952	0
ACOT7	0.133252	0.383161	0.919816	0	0.0216838	0.888006	0.999913	0
ACOT8	-0.414237	0.0378689	0.608254	0	-0.391785	0.0516137	0.791861	0
ACOT9	-0.0366234	0.808024	0.994111	0	-0.137591	0.364677	0.999913	0
ACOX1	0.0201539	0.876905	0.997521	0	0.08583	0.511141	0.999913	0
ACOX3	0.0200819	0.933612	0.997534	0	-0.258422	0.303161	0.999913	0
ACP1	0.00460905	0.971837	0.998973	0	-0.0772502	0.555106	0.999913	0
ACP2	0.0311404	0.897754	0.997521	0	-0.00577049	0.981314	0.999952	0
ACPL2	0.172559	0.626007	0.969707	0	-0.893679	0.0289369	0.645624	0
ACRBP	-0.322307	0.362028	0.917922	0	0.0465701	0.893568	0.999913	0
ACSBG1	-0.205623	0.501716	0.94084	0	0.479811	0.096144	0.897178	0
ACSF2	0.181849	0.589076	0.962548	0	-0.0989467	0.780281	0.999913	0
ACSF3	-0.110025	0.496267	0.940793	0	-0.14669	0.370214	0.999913	0
ACSL1	-0.0586864	0.724823	0.985034	0	-0.07121	0.671969	0.999913	0
ACSL3	0.0253274	0.836731	0.994626	0	0.0427023	0.728588	0.999913	0
ACSL4	-0.0278917	0.836167	0.994626	0	0.0652811	0.628681	0.999913	0
ACSM3	-0.0575074	0.693812	0.980394	0	0.104571	0.474076	0.999913	0
ACSS2	-0.310958	0.078069	0.731806	0	0.129453	0.462042	0.999913	0
ACTB	-0.00176821	0.990018	0.999343	0	0.0255616	0.85649	0.999913	0
ACTBP2	0.396491	0.0287357	0.555399	0	0.476425	0.00871993	0.403524	0
ACTG1	-0.1005	0.443878	0.928517	0	-0.0518329	0.692949	0.999913	0
ACTL6A	0.0631368	0.635638	0.971384	0	0.0592591	0.657235	0.999913	0
ACTN1	0.022035	0.872158	0.996729	0	0.0391529	0.775409	0.999913	0
ACTN4	-0.0905184	0.497713	0.940793	0	-0.0559244	0.675329	0.999913	0
ACTN4P1	0.0400393	0.882581	0.997521	0	0.113789	0.676622	0.999913	0
ACTR10	-0.240346	0.110723	0.773995	0	-0.138048	0.359979	0.999913	0
ACTR1A	0.145959	0.201542	0.847394	0	-0.0145359	0.899718	0.999913	0
ACTR1B	-0.298155	0.132917	0.801244	0	-0.106665	0.590309	0.999913	0
ACTR2	0.18729	0.137027	0.803305	0	0.107714	0.392874	0.999913	0
ACTR3	0.0885831	0.504966	0.94084	0	0.0118023	0.929267	0.999913	0
ACTR3B	0.0828773	0.657155	0.97414	0	-0.00980148	0.958549	0.999952	0
ACTR3C	0.131795	0.568279	0.956715	0	0.35033	0.128183	0.939492	0
ACTR5	0.0771076	0.751193	0.985833	0	0.280943	0.246459	0.999913	0
ACTR6	-0.0284118	0.881722	0.997521	0	0.124089	0.515764	0.999913	0
ACTR8	0.00936327	0.953886	0.997534	0	-0.0501814	0.759358	0.999913	0
ACVR1	-0.0957894	0.568789	0.956863	0	-0.199922	0.240252	0.999913	0
ACVR1B	0.301601	0.10762	0.772094	0	0.245745	0.195192	0.989917	0
ACVR1C	-0.925529	0.000180318	0.0530175	0	-0.961801	0.000123686	0.0332715	0
ACVR2A	-0.233959	0.45525	0.930187	0	-0.301871	0.341694	0.999913	0
ACVR2B	-0.0650784	0.728502	0.985034	0	0.15151	0.418764	0.999913	0
ACYP1	-0.00871452	0.960545	0.997856	0	0.0840254	0.634304	0.999913	0
ACYP2	-0.70466	0.0465336	0.648377	0	-0.185407	0.593035	0.999913	0
AD000090.2	-0.127473	0.423578	0.924264	0	-0.18972	0.240557	0.999913	0
AD000092.3	-0.159851	0.559794	0.955887	0	-0.100693	0.714277	0.999913	0
ADA	0.637621	0.011649	0.404435	0	1.05584	1.97853e-05	0.0142201	0
ADAL	-0.0136202	0.920059	0.997521	0	-0.0968615	0.47932	0.999913	0
ADAM10	-0.0841755	0.538297	0.950627	0	-0.128679	0.347977	0.999913	0
ADAM15	-0.0289564	0.883931	0.997521	0	-0.041414	0.835853	0.999913	0
ADAM17	0.0804386	0.509712	0.943251	0	0.0156493	0.898569	0.999913	0
ADAM1A	0.124382	0.68679	0.979923	0	0.231994	0.452761	0.999913	0
ADAM8	0.218254	0.52179	0.944214	0	-0.0945833	0.79014	0.999913	0
ADAM9	0.0979759	0.467757	0.932423	0	0.0224901	0.8686	0.999913	0
ADAMTS14	-0.183925	0.309767	0.902724	0	0.273025	0.128711	0.941433	0
ADAMTS3	0.176711	0.176943	0.828219	0	-0.0506864	0.702572	0.999913	0
ADAMTS6	-0.328119	0.185206	0.833979	0	-0.0366817	0.881253	0.999913	0
ADAMTSL4	-0.426598	0.00319305	0.252311	0	-0.168042	0.244544	0.999913	0
ADAMTSL5	0.121643	0.603238	0.965606	0	0.0161843	0.945772	0.999913	0
ADAR	0.152605	0.273098	0.885924	0	0.028632	0.837258	0.999913	0
ADARB1	0.206348	0.336383	0.910801	0	0.272634	0.206684	0.99402	0
ADAT1	0.0780484	0.624956	0.969707	0	0.0491251	0.760259	0.999913	0
ADAT2	-0.10897	0.433655	0.926708	0	-0.141461	0.312533	0.999913	0
ADAT3	0.165113	0.554281	0.955573	0	-0.156836	0.592656	0.999913	0
ADCK1	-0.11802	0.642558	0.973254	0	0.412405	0.093494	0.897178	0
ADCK2	-0.272663	0.314102	0.903551	0	0.0305968	0.908999	0.999913	0
ADCK3	-0.0703349	0.635646	0.971384	0	-0.118849	0.427862	0.999913	0
ADCK4	-0.215211	0.405705	0.92202	0	-0.661329	0.0136145	0.491789	0
ADCK5	-0.518848	0.0754008	0.723287	0	-0.374871	0.199373	0.993022	0
ADCY3	-0.00129765	0.993491	0.999343	0	-0.118406	0.461469	0.999913	0
ADCY7	0.00872982	0.952033	0.997534	0	-0.0149787	0.918144	0.999913	0
ADD1	0.110307	0.382461	0.919816	0	0.0977072	0.4399	0.999913	0
ADD2	0.245146	0.1137	0.774121	0	0.260472	0.0933877	0.897178	0
ADD3	-0.158501	0.197125	0.844832	0	-0.0365937	0.765974	0.999913	0
ADH5	-0.0201213	0.90778	0.997521	0	-0.165899	0.340679	0.999913	0
ADH5P4	0.0647633	0.80597	0.994111	0	-0.582454	0.0371315	0.716482	0
ADI1	0.0981122	0.475758	0.935023	0	0.0656273	0.635941	0.999913	0
ADIPOR1	0.0055911	0.963647	0.997856	0	-0.0972957	0.428809	0.999913	0
ADIPOR2	0.110584	0.415648	0.923795	0	0.0650878	0.633415	0.999913	0
ADK	-0.0584831	0.698746	0.98092	0	-0.0308824	0.838231	0.999913	0
ADM2	-0.406294	0.222797	0.859274	0	-0.364448	0.278199	0.999913	0
ADNP	0.0884054	0.526052	0.946254	0	0.0671601	0.630531	0.999913	0
ADNP2	0.207987	0.117555	0.779774	0	0.127151	0.341314	0.999913	0
ADO	0.0310222	0.825527	0.994111	0	-0.0777814	0.583986	0.999913	0
ADORA2B	-0.0710673	0.737335	0.985833	0	-0.0357916	0.867523	0.999913	0
ADPGK	-0.00196852	0.988131	0.999343	0	-0.166415	0.214328	0.99583	0
ADPRHL2	0.144109	0.500284	0.94084	0	-0.212837	0.334682	0.999913	0
ADPRM	-0.164467	0.451813	0.930187	0	-0.0627879	0.774744	0.999913	0
ADRBK1	-0.00621976	0.970408	0.998973	0	-0.0480875	0.77512	0.999913	0
ADRBK2	0.0943989	0.641136	0.973254	0	-0.122403	0.551514	0.999913	0
ADRM1	0.292136	0.0321028	0.575271	0	0.0294845	0.829443	0.999913	0
ADSL	-0.0567625	0.72706	0.985034	0	-0.286631	0.0796733	0.875037	0
ADSS	0.119193	0.367934	0.918965	0	-0.00303971	0.981766	0.999952	0
ADSSL1	-0.924244	0.00673499	0.32254	0	-0.0716521	0.819626	0.999913	0
ADTRP	0.227558	0.452048	0.930187	0	0.412482	0.172253	0.981091	0
AEBP2	0.166801	0.268359	0.882869	0	0.136379	0.368425	0.999913	0
AEN	0.404911	0.0109104	0.398274	0	0.194214	0.228446	0.999913	0
AES	0.165424	0.234908	0.868647	0	0.102462	0.462967	0.999913	0
AF127936.3	0.193499	0.565225	0.956636	0	0.536533	0.109272	0.903857	0
AF127936.5	-0.219925	0.553642	0.955526	0	0.37433	0.291827	0.999913	0
AF131216.5	-0.0464397	0.899898	0.997521	0	0.139509	0.704766	0.999913	0
AFAP1-AS1	0.40235	0.0200336	0.482387	0	0.447218	0.00983527	0.42235	0
AFF1	0.106701	0.469813	0.933233	0	0.0297355	0.8406	0.999913	0
AFF4	-0.0464133	0.746056	0.985833	0	0.000476567	0.99735	0.999952	0
AFG3L1P	-0.109512	0.567175	0.956636	0	-0.0160722	0.933295	0.999913	0
AFG3L2	0.211687	0.0925491	0.751389	0	-0.0213672	0.866254	0.999913	0
AFMID	-0.0793695	0.539223	0.950806	0	0.136647	0.289165	0.999913	0
AFTPH	0.0828736	0.583557	0.960915	0	-0.0833018	0.585561	0.999913	0
AGA	-0.0460398	0.846315	0.995973	0	-0.0455605	0.848624	0.999913	0
AGAP1	-0.116388	0.473058	0.933711	0	-0.0941447	0.562911	0.999913	0
AGAP3	0.00678332	0.961026	0.997856	0	0.0606623	0.662882	0.999913	0
AGAP4	0.0732932	0.803827	0.994111	0	-0.12891	0.674826	0.999913	0
AGAP6	-0.106115	0.554866	0.955573	0	-0.0785582	0.663331	0.999913	0
AGBL3	-0.696556	0.0857233	0.742705	0	-0.3553	0.37319	0.999913	0
AGBL5	-0.191511	0.107054	0.772094	0	-0.201801	0.0916236	0.897178	0
AGER	-0.560582	0.0534948	0.672971	0	-0.175686	0.537119	0.999913	0
AGFG1	0.137705	0.264787	0.879856	0	-0.0858248	0.489458	0.999913	0
AGFG2	0.070698	0.773226	0.988652	0	-0.0604044	0.809249	0.999913	0
AGGF1	0.133976	0.305024	0.90128	0	-0.0295201	0.822414	0.999913	0
AGK	0.199819	0.125172	0.791369	0	0.158515	0.226029	0.999913	0
AGL	0.124832	0.31083	0.903551	0	0.0669538	0.588354	0.999913	0
AGO1	0.011247	0.949949	0.997534	0	0.0130211	0.942105	0.999913	0
AGO2	0.0160837	0.936678	0.997534	0	0.0775581	0.701934	0.999913	0
AGO3	-0.0233265	0.861735	0.995973	0	0.00463036	0.972495	0.999952	0
AGO4	0.0439517	0.77875	0.990876	0	-0.0457083	0.772883	0.999913	0
AGPAT1	0.0136214	0.919013	0.997521	0	0.0914541	0.495082	0.999913	0
AGPAT2	0.178764	0.397575	0.921278	0	-0.112809	0.607756	0.999913	0
AGPAT3	-0.00789769	0.957558	0.997856	0	0.0486483	0.743356	0.999913	0
AGPAT4	-0.138587	0.363693	0.91826	0	-0.284537	0.065432	0.835613	0
AGPAT5	0.112703	0.382353	0.919816	0	-0.0935842	0.470441	0.999913	0
AGPAT6	0.118671	0.451416	0.930187	0	0.104289	0.51026	0.999913	0
AGPAT9	0.100568	0.61766	0.969707	0	0.27775	0.167547	0.976321	0
AGPS	0.206833	0.141703	0.810031	0	0.124791	0.375979	0.999913	0
AGRN	-0.280971	0.0894899	0.746711	0	-0.222876	0.178386	0.98563	0
AGTPBP1	-0.0336981	0.864082	0.995973	0	-0.0325321	0.869799	0.999913	0
AGTRAP	-0.00718898	0.965564	0.998037	0	-0.112685	0.5021	0.999913	0
AHCTF1	0.106365	0.447714	0.930187	0	-0.093988	0.503199	0.999913	0
AHCTF1P1	0.196941	0.15385	0.815361	0	-0.0699758	0.614849	0.999913	0
AHCY	0.150083	0.336331	0.910801	0	0.0529156	0.735291	0.999913	0
AHCYL1	0.0172509	0.886733	0.997521	0	0.0742509	0.540306	0.999913	0
AHCYL2	-0.00529483	0.979854	0.999217	0	-0.167772	0.434882	0.999913	0
AHDC1	0.0297604	0.856503	0.995973	0	0.082405	0.617257	0.999913	0
AHI1	0.0077612	0.948797	0.997534	0	-0.0537947	0.657698	0.999913	0
AHNAK	-0.0864005	0.729399	0.985034	0	0.363244	0.145313	0.957817	0
AHSA1	0.300663	0.0317713	0.574646	0	0.0552884	0.694562	0.999913	0
AHSA2	-0.455507	0.0171675	0.452184	0	-0.0487939	0.795758	0.999913	0
AHSP	0.218488	0.227219	0.861569	0	0.346106	0.0560759	0.800234	0
AIDA	0.0930001	0.517122	0.944214	0	-0.113733	0.433047	0.999913	0
AIF1	-0.164081	0.462491	0.931339	0	0.0939728	0.671864	0.999913	0
AIF1L	-0.285506	0.413637	0.922167	0	-0.477153	0.185504	0.98563	0
AIFM1	0.15029	0.216836	0.854854	0	-0.0749097	0.541486	0.999913	0
AIFM2	0.349777	0.0516024	0.666941	0	0.184139	0.314124	0.999913	0
AIG1	-0.346491	0.0201718	0.483844	0	-0.193643	0.19385	0.989479	0
AIM1L	-0.177888	0.603248	0.965606	0	-0.46281	0.197047	0.991744	0
AIMP1	0.0865395	0.510957	0.943604	0	-0.0313736	0.812291	0.999913	0
AIMP2	-0.140378	0.25782	0.876379	0	-0.0415107	0.73851	0.999913	0
AIP	0.0733135	0.633616	0.971384	0	0.0765155	0.620707	0.999913	0
AJUBA	0.0266957	0.931518	0.997534	0	-0.392258	0.229405	0.999913	0
AK2	0.0458357	0.730423	0.985034	0	-0.0166497	0.900473	0.999913	0
AK3	-0.107205	0.386045	0.920206	0	0.132772	0.282529	0.999913	0
AK4	0.0195852	0.897251	0.997521	0	-0.261496	0.0909362	0.897178	0
AK4P1	-0.108698	0.609228	0.968377	0	0.110456	0.601305	0.999913	0
AK9	-0.73681	0.0399854	0.618017	0	-0.0325343	0.924604	0.999913	0
AKAP1	0.11799	0.456649	0.930187	0	-0.0229065	0.885905	0.999913	0
AKAP10	0.204643	0.184916	0.833544	0	0.104795	0.503203	0.999913	0
AKAP11	-0.13737	0.252864	0.875592	0	-0.0625266	0.603124	0.999913	0
AKAP12	-0.545456	0.0809602	0.740116	0	-0.659587	0.0399915	0.73549	0
AKAP5	0.0273988	0.946099	0.997534	0	-0.0488246	0.904684	0.999913	0
AKAP7	-0.164035	0.617007	0.969707	0	0.10814	0.738577	0.999913	0
AKAP8	0.210934	0.144643	0.81081	0	0.0376102	0.796405	0.999913	0
AKAP8L	-0.0722306	0.559531	0.955887	0	0.131936	0.286125	0.999913	0
AKAP9	0.0914101	0.655036	0.973934	0	0.195984	0.338333	0.999913	0
AKIP1	0.145568	0.3545	0.91567	0	0.369255	0.0183889	0.558873	0
AKIRIN1	-0.0285154	0.820776	0.994111	0	0.0107516	0.932068	0.999913	0
AKIRIN2	0.177405	0.194344	0.840826	0	0.216233	0.114651	0.913725	0
AKNA	-0.363248	0.0342621	0.593101	0	-0.0299963	0.859862	0.999913	0
AKR1A1	-0.0555425	0.704953	0.980989	0	-0.127528	0.387886	0.999913	0
AKR1B1	0.348038	0.273157	0.885924	0	-0.442346	0.214224	0.99583	0
AKR1C1	-0.238433	0.183909	0.832371	0	-0.175144	0.329635	0.999913	0
AKR1C2	0.00326191	0.984701	0.999343	0	-0.153735	0.372442	0.999913	0
AKR1E2	-0.0223725	0.922072	0.997521	0	0.186231	0.413118	0.999913	0
AKR7A2	0.0237201	0.8581	0.995973	0	0.0741756	0.577062	0.999913	0
AKT1	0.0442825	0.737754	0.985833	0	0.0664221	0.616928	0.999913	0
AKT1S1	-0.0469472	0.751441	0.985833	0	-0.100586	0.498622	0.999913	0
AKT2	0.0816415	0.584437	0.961472	0	-0.0543893	0.716492	0.999913	0
AKTIP	-0.462514	0.130272	0.795409	0	-0.18317	0.545539	0.999913	0
AL021068.1	-0.386498	0.29109	0.895485	0	0.0567539	0.874072	0.999913	0
AL109763.2	-0.631186	0.00748415	0.332007	0	-0.442997	0.0597146	0.813882	0
AL133493.2	0.0295083	0.894322	0.997521	0	0.202535	0.361554	0.999913	0
AL162151.3	0.253854	0.213024	0.854854	0	0.094347	0.645718	0.999913	0
AL357673.1	0.29644	0.187429	0.836707	0	0.0915291	0.691931	0.999913	0
AL390877.1	0.12951	0.507291	0.941929	0	-0.283993	0.16183	0.968302	0
AL589743.1	0.18935	0.365956	0.918965	0	-0.0431842	0.842317	0.999913	0
AL627309.1	-0.691877	0.00736538	0.330215	0	0.240026	0.341442	0.999913	0
AL662890.3	-0.0758378	0.780621	0.991736	0	-0.119385	0.661348	0.999913	0
ALAD	0.0694432	0.670945	0.976991	0	0.00964635	0.953709	0.999952	0
ALAS1	0.131253	0.330666	0.909427	0	0.200499	0.1384	0.957817	0
ALAS2	0.0841693	0.602122	0.965335	0	-0.010501	0.948472	0.999913	0
ALDH16A1	0.166593	0.399555	0.921278	0	-0.123473	0.541526	0.999913	0
ALDH18A1	0.10656	0.379103	0.919816	0	-0.0302231	0.804586	0.999913	0
ALDH1A1	0.37461	0.0604115	0.687428	0	0.460063	0.0214753	0.602639	0
ALDH1A2	-0.27004	0.0322328	0.575592	0	-0.414125	0.00104345	0.131923	0
ALDH1B1	0.265818	0.0337778	0.593101	0	0.207857	0.0989337	0.898376	0
ALDH1L2	-0.417826	0.00527408	0.287292	0	-0.298018	0.046992	0.785622	0
ALDH2	-0.165829	0.422366	0.923795	0	0.247023	0.223261	0.999913	0
ALDH4A1	0.134132	0.568263	0.956715	0	0.257594	0.27406	0.999913	0
ALDH5A1	0.098925	0.459324	0.931281	0	-0.00117826	0.993027	0.999952	0
ALDH6A1	-0.27598	0.15299	0.814639	0	-0.164989	0.394242	0.999913	0
ALDH9A1	0.219645	0.120393	0.78633	0	0.209712	0.141268	0.957817	0
ALDOA	-0.157776	0.352857	0.91567	0	0.0591715	0.727457	0.999913	0
ALDOC	-0.236495	0.330432	0.909427	0	-0.04144	0.864503	0.999913	0
ALG1	0.252124	0.130347	0.795409	0	0.0354528	0.836407	0.999913	0
ALG10	-0.105802	0.56941	0.957027	0	-0.275774	0.146649	0.957817	0
ALG10B	-0.320486	0.306461	0.90128	0	-0.170627	0.58673	0.999913	0
ALG11	-0.0161516	0.953291	0.997534	0	-0.0164477	0.952946	0.999952	0
ALG12	0.0653783	0.729654	0.985034	0	0.029849	0.876381	0.999913	0
ALG13	-0.185063	0.160438	0.820342	0	0.221693	0.0913701	0.897178	0
ALG14	0.312218	0.139809	0.80934	0	-0.023359	0.913978	0.999913	0
ALG1L13P	-0.369742	0.331102	0.909427	0	-0.218042	0.566516	0.999913	0
ALG2	0.149624	0.285529	0.892691	0	-0.0556368	0.696384	0.999913	0
ALG3	0.115968	0.350176	0.914533	0	0.0755546	0.543503	0.999913	0
ALG5	-0.214839	0.262455	0.877604	0	-0.162293	0.398179	0.999913	0
ALG6	-0.0925328	0.546505	0.953686	0	-0.131375	0.396793	0.999913	0
ALG8	0.176901	0.241233	0.873354	0	-0.125463	0.409641	0.999913	0
ALG9	-0.0267674	0.834941	0.994326	0	-0.069471	0.591775	0.999913	0
ALKBH1	-0.021581	0.902607	0.997521	0	0.0899233	0.611288	0.999913	0
ALKBH2	0.0142512	0.923823	0.997521	0	-0.0450961	0.765285	0.999913	0
ALKBH3	0.309467	0.0722601	0.720247	0	0.0730345	0.678748	0.999913	0
ALKBH4	0.203015	0.308897	0.902205	0	0.0699759	0.731503	0.999913	0
ALKBH5	0.101532	0.496028	0.940793	0	0.236126	0.113591	0.910212	0
ALKBH6	0.244341	0.340171	0.910801	0	0.189915	0.467944	0.999913	0
ALKBH7	-0.0122045	0.961415	0.997856	0	0.0780204	0.757461	0.999913	0
ALKBH8	0.447115	0.00920994	0.369655	0	0.0331488	0.851029	0.999913	0
ALMS1	0.0420184	0.796782	0.994111	0	0.0135921	0.933762	0.999913	0
ALMS1-IT1	0.368441	0.198615	0.845166	0	0.363766	0.210609	0.995098	0
ALOX12	0.309678	0.357909	0.916265	0	-0.0176629	0.960474	0.999952	0
ALPK1	-0.552244	0.0342216	0.593101	0	-0.436473	0.0946217	0.897178	0
ALS2	-0.185227	0.231671	0.865806	0	-0.043346	0.779599	0.999913	0
ALYREF	0.116929	0.344183	0.912663	0	0.0929122	0.453096	0.999913	0
AMBRA1	0.070559	0.670801	0.976991	0	0.199095	0.230842	0.999913	0
AMD1	-0.0277742	0.82736	0.99414	0	-0.0979139	0.442579	0.999913	0
AMDHD2	-0.0214707	0.940329	0.997534	0	0.093371	0.745021	0.999913	0
AMER1	0.210976	0.254842	0.875592	0	-0.132366	0.485693	0.999913	0
AMFR	0.127761	0.370475	0.919554	0	-0.0461917	0.74732	0.999913	0
AMH	-0.300224	0.44778	0.930187	0	0.161078	0.6747	0.999913	0
AMHR2	0.249513	0.254071	0.875592	0	0.295573	0.179452	0.98563	0
AMIGO2	-0.914114	0.035399	0.595146	0	-0.339261	0.421442	0.999913	0
AMMECR1	0.171883	0.252657	0.875592	0	0.232439	0.122102	0.929971	0
AMMECR1L	0.06241	0.701777	0.98092	0	-0.0627264	0.703499	0.999913	0
AMN1	-0.26804	0.19311	0.839269	0	0.0405842	0.842769	0.999913	0
AMOTL1	-0.180981	0.221996	0.859274	0	-0.12563	0.397347	0.999913	0
AMPD2	-0.206187	0.190889	0.839087	0	-0.113	0.474426	0.999913	0
AMPD3	-0.0380205	0.777084	0.99059	0	0.0450849	0.737773	0.999913	0
AMZ2	-0.245183	0.0897723	0.747065	0	-0.0667591	0.643844	0.999913	0
AMZ2P1	-0.455807	0.10799	0.772094	0	-0.473249	0.0990828	0.898376	0
ANAPC1	0.0435017	0.747013	0.985833	0	-0.157828	0.244232	0.999913	0
ANAPC10	0.0372738	0.836444	0.994626	0	-0.00825983	0.9637	0.999952	0
ANAPC11	-0.13686	0.430377	0.926708	0	-0.2624	0.132357	0.95241	0
ANAPC13	0.154189	0.30028	0.901128	0	0.150525	0.31252	0.999913	0
ANAPC15	0.0491272	0.723099	0.985034	0	-0.106238	0.449011	0.999913	0
ANAPC16	-0.089961	0.580121	0.95992	0	0.120978	0.456744	0.999913	0
ANAPC2	0.139212	0.515471	0.944214	0	0.0208706	0.923272	0.999913	0
ANAPC4	0.160543	0.23161	0.865806	0	-0.0746287	0.583772	0.999913	0
ANAPC5	-0.0441962	0.705101	0.980989	0	-0.186526	0.112154	0.90886	0
ANAPC7	0.0161414	0.890712	0.997521	0	-0.0293625	0.803425	0.999913	0
ANGEL1	-0.000145029	0.999219	0.999903	0	0.0429566	0.771412	0.999913	0
ANGEL2	0.0325578	0.811967	0.994111	0	0.0857706	0.532319	0.999913	0
ANGPT1	-0.299728	0.0141626	0.429125	0	-0.292576	0.0169252	0.542412	0
ANK1	0.184698	0.278838	0.886658	0	0.107231	0.529696	0.999913	0
ANK3	-0.403361	0.00508193	0.287292	0	-0.116323	0.416767	0.999913	0
ANKEF1	0.0155752	0.953417	0.997534	0	-0.257313	0.345869	0.999913	0
ANKFY1	0.0371152	0.788201	0.993705	0	-0.0111107	0.936283	0.999913	0
ANKH	0.173878	0.511062	0.943604	0	0.455645	0.0806839	0.876867	0
ANKHD1	-0.310111	0.276814	0.885924	0	-0.186579	0.513548	0.999913	0
ANKIB1	-0.0319624	0.825634	0.994111	0	0.00834184	0.954323	0.999952	0
ANKLE1	-0.0468619	0.853335	0.995973	0	-0.312629	0.229196	0.999913	0
ANKLE2	0.000790138	0.995224	0.999725	0	-0.0559811	0.673014	0.999913	0
ANKMY1	-0.291459	0.270612	0.885214	0	0.177797	0.49569	0.999913	0
ANKMY2	0.15765	0.177096	0.828219	0	0.0698678	0.552212	0.999913	0
ANKRA2	-0.229753	0.325308	0.908117	0	-0.176473	0.452079	0.999913	0
ANKRD10	-0.530116	0.000334142	0.0812415	0	-0.117745	0.420849	0.999913	0
ANKRD11	-0.0449178	0.811128	0.994111	0	0.189057	0.314493	0.999913	0
ANKRD12	-0.0366233	0.799876	0.994111	0	0.0572584	0.691973	0.999913	0
ANKRD13A	0.102847	0.390732	0.921105	0	-0.0561174	0.643367	0.999913	0
ANKRD13B	-0.132033	0.459301	0.931281	0	-0.167807	0.352356	0.999913	0
ANKRD13C	0.0980571	0.524817	0.945815	0	-0.132175	0.397983	0.999913	0
ANKRD13D	-0.0138549	0.937181	0.997534	0	-0.338941	0.0631304	0.82625	0
ANKRD16	-0.104337	0.587704	0.96223	0	-0.319931	0.108239	0.903857	0
ANKRD17	0.0551461	0.712923	0.982995	0	-0.00416519	0.977843	0.999952	0
ANKRD18B	0.358816	0.198263	0.845166	0	0.15868	0.576236	0.999913	0
ANKRD18DP	0.228536	0.346203	0.912663	0	0.411572	0.0889496	0.897178	0
ANKRD20A11P	-0.0756086	0.756087	0.986077	0	-0.115813	0.640257	0.999913	0
ANKRD20A14P	-0.388607	0.0782076	0.731806	0	0.21817	0.305951	0.999913	0
ANKRD26	0.0856914	0.595535	0.962665	0	-0.0548342	0.735777	0.999913	0
ANKRD27	-0.0135293	0.917294	0.997521	0	-0.153019	0.242833	0.999913	0
ANKRD28	0.0919198	0.480674	0.93575	0	-0.123156	0.34782	0.999913	0
ANKRD32	-0.00235963	0.987802	0.999343	0	0.0389534	0.801692	0.999913	0
ANKRD34A	0.0971755	0.795843	0.994111	0	0.0961032	0.801466	0.999913	0
ANKRD36	-0.44882	0.0164049	0.448479	0	-0.0112583	0.951305	0.999952	0
ANKRD36B	-0.202896	0.312441	0.903551	0	-0.149974	0.457759	0.999913	0
ANKRD36C	-0.341606	0.117549	0.779774	0	0.0387977	0.857895	0.999913	0
ANKRD37	-0.505271	0.100991	0.765015	0	-0.441032	0.153726	0.958395	0
ANKRD39	-0.00410044	0.981509	0.999343	0	0.105235	0.552624	0.999913	0
ANKRD40	0.0973278	0.458379	0.931281	0	0.0352048	0.789146	0.999913	0
ANKRD42	-0.213958	0.373592	0.919816	0	0.0765884	0.748425	0.999913	0
ANKRD46	0.107693	0.545828	0.953295	0	0.0453378	0.801799	0.999913	0
ANKRD49	-0.0391781	0.835175	0.994326	0	-0.199113	0.295166	0.999913	0
ANKRD50	0.287227	0.151898	0.814639	0	0.164509	0.414517	0.999913	0
ANKRD52	0.229181	0.251992	0.875592	0	0.233529	0.243855	0.999913	0
ANKRD54	0.123017	0.496554	0.940793	0	-0.00816872	0.964561	0.999952	0
ANKRD55	0.325196	0.200498	0.847254	0	0.672873	0.00703732	0.365581	0
ANKRD62	0.665565	0.0746549	0.722431	0	1.12592	0.00182911	0.177888	0
ANKRD9	-0.311169	0.229039	0.861828	0	0.0866686	0.733364	0.999913	0
ANKS1A	-0.115311	0.477781	0.935518	0	0.166607	0.303227	0.999913	0
ANKS3	-0.363316	0.0700111	0.714833	0	-0.181854	0.363049	0.999913	0
ANKS6	-0.0483896	0.728286	0.985034	0	-0.0951195	0.496808	0.999913	0
ANKZF1	-0.102329	0.478377	0.935518	0	-0.0498862	0.73107	0.999913	0
ANLN	0.0514524	0.670455	0.976991	0	0.0453074	0.708291	0.999913	0
ANO10	0.0614535	0.666998	0.976456	0	0.143935	0.314924	0.999913	0
ANO6	0.167315	0.182484	0.831672	0	0.226746	0.0715856	0.846467	0
ANO7	-0.427943	0.120799	0.78684	0	-0.173115	0.526235	0.999913	0
ANO8	-0.447439	0.139777	0.80934	0	0.149978	0.614444	0.999913	0
ANO9	0.059063	0.839046	0.994785	0	-0.0598677	0.840081	0.999913	0
ANP32A	0.197696	0.165675	0.824576	0	0.0917844	0.520139	0.999913	0
ANP32AP1	0.385055	0.172413	0.824849	0	0.0753552	0.798069	0.999913	0
ANP32B	0.201566	0.198674	0.845166	0	0.0842197	0.591202	0.999913	0
ANP32BP1	0.448508	0.0022494	0.21996	0	-0.00375966	0.979823	0.999952	0
ANP32C	0.191834	0.569269	0.957027	0	0.398457	0.234706	0.999913	0
ANP32E	0.13853	0.403359	0.921278	0	0.129218	0.435974	0.999913	0
ANPEP	-0.490379	0.150005	0.813242	0	-0.203355	0.546135	0.999913	0
ANTXR2	-0.114509	0.346737	0.912663	0	-0.0764497	0.530549	0.999913	0
ANXA1	-0.0626492	0.704289	0.980989	0	-0.0602099	0.715412	0.999913	0
ANXA11	0.0261098	0.83569	0.994505	0	-0.0738584	0.558361	0.999913	0
ANXA2	0.0253277	0.862367	0.995973	0	0.0507395	0.728614	0.999913	0
ANXA2P2	0.103954	0.489097	0.93753	0	-0.0358337	0.812339	0.999913	0
ANXA3	-0.593374	0.00240358	0.223445	0	-0.334655	0.0850345	0.892191	0
ANXA4	-0.117675	0.5567	0.955887	0	-0.264782	0.193721	0.989479	0
ANXA5	0.0870567	0.477823	0.935518	0	0.128332	0.296464	0.999913	0
ANXA6	0.284675	0.170905	0.824849	0	0.288373	0.169905	0.979881	0
ANXA7	0.0921342	0.456609	0.930187	0	0.0279971	0.82154	0.999913	0
ANXA9	-0.835468	0.0362538	0.598937	0	-0.414362	0.285033	0.999913	0
AP000240.9	-0.0278528	0.95652	0.997856	0	0.273599	0.58901	0.999913	0
AP000350.4	-0.190317	0.590032	0.962548	0	0.036842	0.916135	0.999913	0
AP000350.5	-0.819605	0.0822469	0.742705	0	0.25197	0.576724	0.999913	0
AP000472.2	-0.887174	0.0345204	0.593101	0	-1.35621	0.00224563	0.204255	0
AP000487.5	-0.119928	0.755595	0.986077	0	0.149165	0.695292	0.999913	0
AP000525.9	0.138101	0.560966	0.955887	0	0.0959333	0.691167	0.999913	0
AP000568.2	0.605629	0.0637245	0.70047	0	0.642204	0.0513597	0.791861	0
AP000692.10	0.0985861	0.812578	0.994111	0	-0.0788769	0.854318	0.999913	0
AP000705.7	0.507776	0.222023	0.859274	0	0.40648	0.337565	0.999913	0
AP000769.1	-0.568249	0.0972726	0.758667	0	-0.193922	0.568052	0.999913	0
AP001372.2	0.319831	0.34686	0.912663	0	-0.135455	0.707398	0.999913	0
AP001468.1	-1.02609	0.00139338	0.169665	0	-0.618276	0.0489655	0.79064	0
AP003068.23	-0.577575	0.00955397	0.375127	0	-0.475024	0.0336973	0.689887	0
AP006222.2	0.0147895	0.920631	0.997521	0	0.120609	0.417936	0.999913	0
AP006621.5	-0.166607	0.57464	0.959158	0	-0.194427	0.520647	0.999913	0
AP1AR	0.159717	0.380688	0.919816	0	0.208909	0.253903	0.999913	0
AP1B1	0.0691578	0.600025	0.964051	0	-0.0325956	0.805557	0.999913	0
AP1G1	0.0771034	0.510622	0.943604	0	-0.117934	0.316547	0.999913	0
AP1G2	-0.231986	0.154772	0.816006	0	0.0325272	0.840881	0.999913	0
AP1M1	0.11909	0.407491	0.92202	0	0.0571088	0.693874	0.999913	0
AP1S1	0.0542082	0.721889	0.985034	0	0.235785	0.121002	0.928513	0
AP1S2	0.053762	0.718667	0.984902	0	0.0879879	0.557521	0.999913	0
AP2A1	-0.124512	0.426434	0.926167	0	-0.349032	0.0263983	0.625104	0
AP2A2	-0.138941	0.317376	0.904635	0	-0.271243	0.0534318	0.793179	0
AP2B1	-0.0736914	0.559722	0.955887	0	-0.2083	0.0997794	0.898376	0
AP2M1	0.0241914	0.852944	0.995973	0	-0.117313	0.3697	0.999913	0
AP2S1	0.0784589	0.582589	0.960507	0	-0.0786426	0.583803	0.999913	0
AP3B1	0.00202692	0.98805	0.999343	0	0.0345448	0.79878	0.999913	0
AP3D1	-0.0434038	0.787911	0.993705	0	-0.000927191	0.995418	0.999952	0
AP3M1	0.167409	0.186991	0.836707	0	0.00777173	0.951224	0.999952	0
AP3M2	-0.085643	0.588111	0.962548	0	-0.0644396	0.686007	0.999913	0
AP3S1	-0.0963187	0.462154	0.931339	0	0.0879767	0.501554	0.999913	0
AP3S2	0.0661541	0.74132	0.985833	0	-0.0537162	0.792555	0.999913	0
AP4B1	0.0830182	0.624899	0.969707	0	-0.127068	0.463795	0.999913	0
AP4E1	-0.110526	0.487029	0.937435	0	-0.12174	0.446995	0.999913	0
AP4M1	0.117707	0.606848	0.966173	0	0.127964	0.579276	0.999913	0
AP4S1	-0.271285	0.327261	0.908746	0	-0.295803	0.290587	0.999913	0
AP5B1	-0.246374	0.359396	0.916966	0	-0.461345	0.0962945	0.897178	0
AP5M1	0.116658	0.370135	0.919554	0	-0.205456	0.119567	0.925848	0
AP5S1	0.153027	0.537276	0.950627	0	-0.157979	0.544646	0.999913	0
AP5Z1	0.106066	0.615432	0.969707	0	-0.00872151	0.967708	0.999952	0
APAF1	-0.101165	0.512514	0.943739	0	-0.0206228	0.894216	0.999913	0
APBA2	-0.0645166	0.689091	0.979998	0	0.328523	0.0398489	0.73549	0
APBA3	-0.208986	0.416599	0.923795	0	-0.041107	0.873012	0.999913	0
APBB3	-0.299694	0.361688	0.917869	0	-0.128521	0.69499	0.999913	0
APC	0.222861	0.178744	0.829611	0	0.148146	0.372112	0.999913	0
APEH	0.0969627	0.491566	0.938802	0	0.0670156	0.635683	0.999913	0
APEX1	0.0749206	0.579446	0.959771	0	0.0211942	0.875586	0.999913	0
APEX2	0.0337791	0.842758	0.99577	0	0.149968	0.379578	0.999913	0
APH1A	-0.0308995	0.843195	0.995973	0	0.00497796	0.974662	0.999952	0
APH1B	0.0768729	0.66769	0.976665	0	-0.00698761	0.969451	0.999952	0
API5	0.0511558	0.666265	0.976456	0	0.0482897	0.684313	0.999913	0
API5P1	-0.0346703	0.826603	0.99414	0	0.0931086	0.556685	0.999913	0
APIP	-0.0500872	0.692456	0.980394	0	-0.0248621	0.844813	0.999913	0
APITD1	0.127874	0.625043	0.969707	0	0.107467	0.685757	0.999913	0
APLF	-0.806106	0.00537239	0.287292	0	-0.62083	0.0317436	0.673515	0
APLNR	-0.554453	0.0115666	0.402855	0	-0.108223	0.615091	0.999913	0
APLP2	0.282712	0.029288	0.558553	0	0.328341	0.0114453	0.451166	0
APMAP	0.337802	0.0813105	0.742245	0	0.363862	0.0618285	0.818531	0
APOA1BP	-0.146864	0.328103	0.908894	0	-0.243294	0.106673	0.903857	0
APOBEC3B	0.382455	0.0147084	0.433469	0	0.533451	0.000671359	0.101048	0
APOBEC3C	0.0905834	0.450029	0.930187	0	0.0616895	0.607641	0.999913	0
APOBEC3D	-0.176913	0.383126	0.919816	0	0.0697176	0.729245	0.999913	0
APOBEC3F	-0.214231	0.487991	0.93753	0	0.204745	0.499943	0.999913	0
APOBEC3G	0.0027094	0.990893	0.999343	0	0.30908	0.185406	0.98563	0
APOBR	0.0725099	0.770682	0.988652	0	0.666128	0.00691531	0.364293	0
APOC1	-0.0943555	0.682695	0.979923	0	0.0204131	0.92953	0.999913	0
APOE	0.228858	0.169844	0.824849	0	0.243968	0.144266	0.957817	0
APOL1	0.0232348	0.895928	0.997521	0	0.015853	0.929558	0.999913	0
APOL2	0.00941293	0.946765	0.997534	0	-0.0807862	0.571078	0.999913	0
APOL4	-0.145133	0.317416	0.904635	0	-0.174425	0.235095	0.999913	0
APOL6	-0.219615	0.550965	0.955142	0	0.128766	0.724187	0.999913	0
APOM	0.140806	0.462243	0.931339	0	0.0541584	0.780102	0.999913	0
APOO	-0.158118	0.340827	0.910801	0	-0.0198846	0.9047	0.999913	0
APOOL	0.0386263	0.841785	0.995388	0	-0.171859	0.386374	0.999913	0
APOPT1	0.236111	0.18286	0.832219	0	0.243546	0.173853	0.983232	0
APPBP2	0.222368	0.144028	0.810031	0	0.0617466	0.689028	0.999913	0
APPL1	-0.00933052	0.94532	0.997534	0	-0.009863	0.942679	0.999913	0
APPL2	-0.105972	0.577047	0.959158	0	-0.224368	0.24545	0.999913	0
APRT	0.159298	0.242566	0.873524	0	0.0874098	0.522829	0.999913	0
APTX	0.0801902	0.623396	0.969707	0	-0.0194565	0.90603	0.999913	0
AQP1	-0.476778	0.193623	0.840074	0	-0.217332	0.549517	0.999913	0
AQP10	0.0132603	0.964164	0.997856	0	0.0545106	0.854795	0.999913	0
AQP3	0.0199846	0.897805	0.997521	0	-0.031593	0.840467	0.999913	0
AQPEP	-1.1478	6.53592e-07	0.00157497	1	-1.15329	8.17144e-07	0.00129139	1
AQR	0.0246461	0.85533	0.995973	0	0.00885698	0.947831	0.999913	0
ARAF	0.0111947	0.932576	0.997534	0	0.00753087	0.954776	0.999952	0
ARAP1	-0.175982	0.274756	0.885924	0	-0.0643338	0.689981	0.999913	0
ARAP3	-0.282212	0.17417	0.824849	0	0.244091	0.233653	0.999913	0
ARCN1	0.00584031	0.961247	0.997856	0	0.00626438	0.958483	0.999952	0
AREL1	0.0322588	0.847821	0.995973	0	-0.027926	0.868732	0.999913	0
ARF1	0.0284846	0.830507	0.99415	0	-0.123344	0.354879	0.999913	0
ARF3	0.244308	0.0841916	0.742705	0	0.0967088	0.496144	0.999913	0
ARF4	0.0578008	0.679087	0.979085	0	-0.101595	0.468498	0.999913	0
ARF5	-0.0297836	0.850971	0.995973	0	0.102409	0.518568	0.999913	0
ARF6	0.203843	0.167786	0.824576	0	0.166495	0.26307	0.999913	0
ARFGAP1	-0.0458742	0.76067	0.987083	0	-0.0678765	0.654462	0.999913	0
ARFGAP2	0.103429	0.454775	0.930187	0	0.0770349	0.579495	0.999913	0
ARFGAP3	0.011294	0.944978	0.997534	0	0.0728925	0.656958	0.999913	0
ARFGEF1	0.0325528	0.807009	0.994111	0	0.0568613	0.670114	0.999913	0
ARFGEF2	0.164653	0.213977	0.854854	0	-0.00058654	0.99649	0.999952	0
ARFIP1	0.0684706	0.648624	0.973394	0	-0.124391	0.414698	0.999913	0
ARFIP2	0.0516358	0.6898	0.980394	0	0.138153	0.286864	0.999913	0
ARFRP1	0.209002	0.173927	0.824849	0	-0.193087	0.222661	0.999913	0
ARG2	-0.367558	0.0390824	0.615255	0	-0.0827355	0.64103	0.999913	0
ARGLU1	0.152306	0.259642	0.876379	0	0.107849	0.428419	0.999913	0
ARHGAP1	-0.0648857	0.634026	0.971384	0	0.00660778	0.961438	0.999952	0
ARHGAP11A	0.188931	0.23053	0.864593	0	0.0730822	0.643359	0.999913	0
ARHGAP11B	-0.0730098	0.716941	0.984902	0	0.268025	0.181402	0.98563	0
ARHGAP12	-0.172314	0.233246	0.867406	0	0.0714253	0.619373	0.999913	0
ARHGAP15	-0.77452	0.0702119	0.714833	0	-0.643373	0.134079	0.95718	0
ARHGAP17	0.0693623	0.608038	0.967133	0	0.254288	0.0599921	0.815045	0
ARHGAP18	-0.437604	0.00355739	0.262712	0	-0.246857	0.09958	0.898376	0
ARHGAP19	0.0175933	0.917709	0.997521	0	0.0883648	0.605059	0.999913	0
ARHGAP21	-0.0259522	0.855974	0.995973	0	-0.0234893	0.869674	0.999913	0
ARHGAP22	0.193009	0.245298	0.874236	0	-0.0882966	0.602342	0.999913	0
ARHGAP24	0.254372	0.156252	0.816006	0	0.334104	0.0632665	0.826627	0
ARHGAP25	-0.284058	0.0527753	0.667283	0	-0.257699	0.0813161	0.8787	0
ARHGAP27	0.414958	0.162267	0.823846	0	0.305249	0.317666	0.999913	0
ARHGAP28	0.307516	0.13705	0.803305	0	-0.203132	0.352259	0.999913	0
ARHGAP33	0.0988559	0.674662	0.978154	0	0.0895759	0.706247	0.999913	0
ARHGAP35	0.0503654	0.769694	0.988652	0	-0.0858952	0.618586	0.999913	0
ARHGAP39	-0.0864907	0.730659	0.985034	0	-0.0304767	0.904064	0.999913	0
ARHGAP4	0.0710638	0.683571	0.979923	0	-0.227224	0.206445	0.99402	0
ARHGAP5	0.143981	0.316332	0.904309	0	0.0652258	0.651399	0.999913	0
ARHGAP6	-0.0268317	0.832739	0.994184	0	-0.0565392	0.65745	0.999913	0
ARHGDIA	0.0822603	0.500178	0.94084	0	0.103583	0.39632	0.999913	0
ARHGDIB	-0.252785	0.110832	0.773995	0	-0.372399	0.0208785	0.59721	0
ARHGEF1	-0.125471	0.33027	0.909427	0	-0.0207245	0.872399	0.999913	0
ARHGEF10	0.0194376	0.925849	0.997521	0	-0.0926194	0.661877	0.999913	0
ARHGEF11	0.00496476	0.973967	0.999051	0	0.00546031	0.971618	0.999952	0
ARHGEF12	0.098857	0.567007	0.956636	0	-0.0262358	0.879423	0.999913	0
ARHGEF18	-0.201211	0.426453	0.926167	0	-0.00430478	0.986427	0.999952	0
ARHGEF19	-0.494624	0.126745	0.792381	0	-0.0774276	0.808066	0.999913	0
ARHGEF2	-0.0851314	0.576884	0.959158	0	0.0312293	0.837863	0.999913	0
ARHGEF25	0.0872905	0.676213	0.978154	0	0.260074	0.212837	0.99583	0
ARHGEF39	-0.100382	0.528998	0.947787	0	-0.0197183	0.902112	0.999913	0
ARHGEF40	-0.963855	0.0299358	0.560708	0	-0.430499	0.317692	0.999913	0
ARHGEF6	0.183564	0.323438	0.907633	0	0.108383	0.563294	0.999913	0
ARHGEF7	-0.148047	0.271924	0.885924	0	-0.227141	0.0943373	0.897178	0
ARID1A	-0.0636911	0.729159	0.985034	0	0.111505	0.544413	0.999913	0
ARID1B	0.111795	0.462671	0.931339	0	0.178862	0.240385	0.999913	0
ARID2	0.154165	0.324061	0.907633	0	0.228066	0.144947	0.957817	0
ARID3A	0.00612068	0.964728	0.997856	0	0.0658789	0.634458	0.999913	0
ARID3B	0.0034372	0.978827	0.999137	0	0.0195404	0.88068	0.999913	0
ARID4A	0.13285	0.451712	0.930187	0	0.120584	0.496185	0.999913	0
ARID4B	0.202926	0.195205	0.841739	0	0.119133	0.448306	0.999913	0
ARID5A	-0.0735266	0.737942	0.985833	0	-0.0946719	0.670806	0.999913	0
ARID5B	0.836898	0.0031467	0.252311	0	0.99684	0.000428986	0.0782152	0
ARIH1	0.0872331	0.486771	0.937435	0	-0.0450174	0.721048	0.999913	0
ARIH2	0.0737063	0.528347	0.947412	0	0.00222747	0.984854	0.999952	0
ARIH2P1	0.195045	0.405046	0.921752	0	-0.486244	0.0578914	0.80786	0
ARL1	-0.0507767	0.711223	0.982479	0	-0.0236726	0.863198	0.999913	0
ARL13B	0.302206	0.0390102	0.615255	0	0.216308	0.142452	0.957817	0
ARL14EP	0.140728	0.339209	0.910801	0	0.168701	0.253838	0.999913	0
ARL15	0.0521686	0.668982	0.976739	0	-0.0905998	0.46151	0.999913	0
ARL16	-0.141501	0.423095	0.923795	0	-0.160769	0.365459	0.999913	0
ARL17A	0.044289	0.881035	0.997521	0	-0.227163	0.459506	0.999913	0
ARL2	0.0510455	0.726656	0.985034	0	-0.0664077	0.65085	0.999913	0
ARL2BP	0.0169533	0.893824	0.997521	0	-0.0287769	0.821518	0.999913	0
ARL3	-0.0523899	0.801257	0.994111	0	0.0396431	0.849192	0.999913	0
ARL4A	-0.181165	0.204753	0.848407	0	-0.0510254	0.720932	0.999913	0
ARL5A	0.0288508	0.812569	0.994111	0	-0.0215392	0.8597	0.999913	0
ARL5B	-0.0138413	0.908774	0.997521	0	-0.000450734	0.997028	0.999952	0
ARL6IP1	0.0301744	0.816802	0.994111	0	-0.0799377	0.540829	0.999913	0
ARL6IP5	0.0272343	0.856762	0.995973	0	-0.1789	0.241338	0.999913	0
ARL6IP6	-0.140689	0.363867	0.91826	0	-0.0404199	0.79439	0.999913	0
ARL8A	-0.0462291	0.777355	0.990668	0	0.258075	0.112984	0.909842	0
ARL8B	0.0429399	0.738591	0.985833	0	-0.121888	0.345108	0.999913	0
ARMC1	-0.13129	0.361129	0.917277	0	-0.0769208	0.592956	0.999913	0
ARMC10	-0.0205538	0.867944	0.995973	0	-0.0688806	0.579426	0.999913	0
ARMC10P1	0.107226	0.683321	0.979923	0	-0.113078	0.672944	0.999913	0
ARMC2	-0.876297	0.0270781	0.536597	0	-0.0527237	0.886555	0.999913	0
ARMC5	0.221292	0.462771	0.931339	0	0.0206301	0.947153	0.999913	0
ARMC6	0.268405	0.0740962	0.721818	0	0.119958	0.430662	0.999913	0
ARMC7	-0.228706	0.129259	0.795409	0	-0.229899	0.131857	0.951079	0
ARMC8	-0.200637	0.147228	0.813063	0	-0.124569	0.369332	0.999913	0
ARMCX3	-0.0433788	0.782936	0.991736	0	-0.268601	0.0965702	0.897178	0
ARMCX5	-0.16815	0.342904	0.911562	0	0.0136542	0.938552	0.999913	0
ARMCX6	-0.0733625	0.798915	0.994111	0	-0.377278	0.200128	0.993022	0
ARNT	0.0607618	0.597484	0.962941	0	0.0425624	0.712356	0.999913	0
ARPC1A	-0.100599	0.42085	0.923795	0	-0.12668	0.312471	0.999913	0
ARPC1B	0.224378	0.0728632	0.720247	0	0.0157235	0.900572	0.999913	0
ARPC2	-0.0182438	0.88108	0.997521	0	0.0385939	0.751963	0.999913	0
ARPC3	-0.139076	0.350264	0.914533	0	0.0058679	0.968557	0.999952	0
ARPC3P1	0.0738898	0.712167	0.982995	0	-0.187117	0.362974	0.999913	0
ARPC3P5	-0.151847	0.692344	0.980394	0	-0.260449	0.50878	0.999913	0
ARPC4	-0.0139117	0.916176	0.997521	0	-0.22147	0.0985253	0.898376	0
ARPC5	-0.165176	0.192599	0.839269	0	-0.116314	0.359452	0.999913	0
ARPC5L	0.103825	0.44027	0.927836	0	-0.153863	0.257746	0.999913	0
ARPP19	0.0455653	0.73834	0.985833	0	0.00968597	0.943435	0.999913	0
ARRB1	0.289604	0.041314	0.622566	0	0.226351	0.114694	0.913725	0
ARRB2	0.139182	0.399554	0.921278	0	0.0383049	0.81891	0.999913	0
ARRDC1	-0.0881262	0.705466	0.980989	0	0.0669334	0.774043	0.999913	0
ARRDC2	0.245808	0.215839	0.854854	0	0.152886	0.448997	0.999913	0
ARRDC3	-0.18698	0.168857	0.824757	0	-0.0694345	0.609524	0.999913	0
ARRDC4	-0.224027	0.115668	0.777538	0	-0.374743	0.00926569	0.413944	0
ARSA	-0.314466	0.410275	0.92202	0	-0.188502	0.622584	0.999913	0
ARSB	0.335978	0.172917	0.824849	0	-0.166637	0.523103	0.999913	0
ARSK	0.198001	0.24445	0.87386	0	-0.0260364	0.881868	0.999913	0
ARV1	-0.0376731	0.806955	0.994111	0	-0.142066	0.357842	0.999913	0
ARVCF	-0.131944	0.437785	0.927836	0	-0.132049	0.44069	0.999913	0
ASAH1	-0.152973	0.301597	0.901128	0	-0.0585031	0.692964	0.999913	0
ASAH2	-0.199173	0.432411	0.926708	0	0.108562	0.664394	0.999913	0
ASAH2B	0.0427682	0.835504	0.994472	0	0.0153882	0.941093	0.999913	0
ASAP1	-0.150209	0.378273	0.919816	0	0.114548	0.501299	0.999913	0
ASAP2	0.311512	0.254257	0.875592	0	0.39553	0.149684	0.957817	0
ASAP3	0.172649	0.338269	0.910801	0	0.326956	0.0697718	0.84456	0
ASB1	-0.116575	0.406327	0.92202	0	-0.0764456	0.587894	0.999913	0
ASB13	0.0508482	0.75818	0.986327	0	0.184091	0.265542	0.999913	0
ASB16-AS1	-0.258622	0.147748	0.813063	0	-0.375727	0.0395673	0.73243	0
ASB6	0.226851	0.365799	0.918965	0	0.00485002	0.984984	0.999952	0
ASB7	0.095643	0.540113	0.950806	0	0.00621231	0.968822	0.999952	0
ASB8	0.031644	0.854272	0.995973	0	0.000717161	0.996727	0.999952	0
ASCC1	-0.00979868	0.940577	0.997534	0	-0.00963849	0.941694	0.999913	0
ASCC2	0.0229306	0.861905	0.995973	0	0.0802042	0.544163	0.999913	0
ASCC3	0.207072	0.15238	0.814639	0	-0.0478789	0.741556	0.999913	0
ASF1A	-0.13878	0.367694	0.918965	0	-0.25072	0.104899	0.902204	0
ASF1B	0.168398	0.20118	0.847394	0	0.201565	0.127977	0.939314	0
ASH1L	-0.0460532	0.814123	0.994111	0	0.000258667	0.998947	0.999952	0
ASH1L-AS1	-0.301609	0.258318	0.876379	0	-0.275715	0.306591	0.999913	0
ASH2L	0.0321825	0.795853	0.994111	0	0.0236714	0.849253	0.999913	0
ASIC3	-0.0055676	0.987936	0.999343	0	0.232737	0.512749	0.999913	0
ASIC4	-0.278428	0.253078	0.875592	0	-0.570756	0.0237123	0.61592	0
ASL	-0.108175	0.572764	0.957737	0	0.0514074	0.788556	0.999913	0
ASNA1	0.253751	0.0748646	0.722431	0	0.169323	0.239445	0.999913	0
ASNS	-0.132097	0.359049	0.916876	0	-0.137498	0.340075	0.999913	0
ASNSD1	-0.159077	0.223477	0.859274	0	-0.0357206	0.784645	0.999913	0
ASNSP1	-0.623582	0.0117602	0.404871	0	-0.397406	0.106588	0.903857	0
ASPH	0.275575	0.0252179	0.516742	0	0.22736	0.0659337	0.836045	0
ASPM	0.120685	0.487439	0.937435	0	0.0582441	0.737618	0.999913	0
ASPSCR1	0.0409651	0.840671	0.995076	0	0.205232	0.313319	0.999913	0
ASRGL1	0.419456	0.017498	0.455201	0	0.339982	0.0581108	0.80786	0
ASS1	-0.0975039	0.753356	0.986077	0	0.129595	0.674296	0.999913	0
ASTE1	-0.0779093	0.707984	0.981259	0	-0.0580092	0.782544	0.999913	0
ASTN2	-0.447919	0.206306	0.849504	0	-0.165201	0.6362	0.999913	0
ASUN	0.0585111	0.642401	0.973254	0	-0.0799031	0.527148	0.999913	0
ASXL1	0.000507751	0.997055	0.999903	0	0.0325527	0.813287	0.999913	0
ASXL2	-0.0141951	0.926067	0.997521	0	0.01596	0.916983	0.999913	0
ATAD1	-0.133346	0.381731	0.919816	0	-0.173906	0.256465	0.999913	0
ATAD2	0.0853219	0.472697	0.933645	0	-0.0385206	0.74647	0.999913	0
ATAD2B	0.0305001	0.839486	0.994808	0	-0.0813097	0.591334	0.999913	0
ATAD3A	0.183435	0.22083	0.859274	0	0.0894874	0.552918	0.999913	0
ATAD3B	-0.117656	0.43268	0.926708	0	-0.0822062	0.584745	0.999913	0
ATAD5	-0.0058251	0.968356	0.998271	0	-0.0463045	0.753084	0.999913	0
ATAT1	0.172931	0.444876	0.929373	0	0.194121	0.39614	0.999913	0
ATE1	-0.0565602	0.706239	0.980989	0	-0.328205	0.0324254	0.676171	0
ATF1	-0.00790601	0.951784	0.997534	0	0.25387	0.0518241	0.791861	0
ATF2	-0.0806357	0.489862	0.93753	0	-0.0640636	0.584165	0.999913	0
ATF3	-0.333463	0.127811	0.792381	0	0.317909	0.138375	0.957817	0
ATF4	-0.111976	0.398787	0.921278	0	0.0775677	0.558801	0.999913	0
ATF4P3	0.519524	0.120015	0.786303	0	0.341747	0.325055	0.999913	0
ATF4P4	-0.324115	0.489667	0.93753	0	0.50585	0.267024	0.999913	0
ATF5	-0.0316343	0.821586	0.994111	0	0.255382	0.0682939	0.839922	0
ATF6	-0.0487121	0.687767	0.979923	0	-0.0878118	0.470133	0.999913	0
ATF6B	-0.0141647	0.915433	0.997521	0	0.0441573	0.741008	0.999913	0
ATF7	-0.057684	0.681357	0.979923	0	-0.00895959	0.949302	0.999913	0
ATF7IP	-0.00055721	0.997279	0.999903	0	0.181222	0.267554	0.999913	0
ATF7IP2	-0.392212	0.0212065	0.489006	0	-0.194544	0.252433	0.999913	0
ATG10	-0.192192	0.244885	0.87386	0	-0.143795	0.385924	0.999913	0
ATG12	-0.0967453	0.522858	0.944334	0	-0.0273348	0.8569	0.999913	0
ATG13	0.0132752	0.930966	0.997534	0	-0.0964827	0.532395	0.999913	0
ATG14	-0.0564198	0.765675	0.988652	0	0.258052	0.16777	0.976571	0
ATG16L1	0.135794	0.420131	0.923795	0	0.192115	0.257297	0.999913	0
ATG16L2	-0.47795	0.228447	0.861828	0	0.449625	0.215391	0.996048	0
ATG2A	-0.125323	0.393113	0.921278	0	-0.103018	0.484863	0.999913	0
ATG2B	-0.182307	0.190234	0.838678	0	-0.104544	0.453745	0.999913	0
ATG3	0.0703673	0.576534	0.959158	0	0.0382248	0.762276	0.999913	0
ATG4A	-0.047708	0.745176	0.985833	0	-0.0626084	0.672471	0.999913	0
ATG4B	0.0206134	0.906452	0.997521	0	-0.186111	0.298321	0.999913	0
ATG4C	-0.0119627	0.931512	0.997534	0	0.0273664	0.844843	0.999913	0
ATG4D	-0.202612	0.342268	0.911135	0	-0.31934	0.139285	0.957817	0
ATG5	-0.159733	0.302203	0.901128	0	-0.111515	0.471938	0.999913	0
ATG7	-0.0767028	0.64213	0.973254	0	-0.061224	0.712568	0.999913	0
ATG9A	-0.151352	0.365464	0.918965	0	-0.287423	0.0875866	0.897178	0
ATG9B	-0.206766	0.609399	0.968494	0	0.0133269	0.973501	0.999952	0
ATHL1	-0.219746	0.421313	0.923795	0	-0.018152	0.946932	0.999913	0
ATIC	0.0982862	0.414686	0.923041	0	0.0233603	0.846568	0.999913	0
ATL2	-0.0303448	0.817216	0.994111	0	0.027519	0.834119	0.999913	0
ATL3	-0.121558	0.292192	0.895929	0	-0.103901	0.369726	0.999913	0
ATM	-0.148274	0.257431	0.876197	0	-0.153288	0.243587	0.999913	0
ATMIN	0.0930267	0.477755	0.935518	0	-0.135493	0.305391	0.999913	0
ATN1	0.014954	0.919558	0.997521	0	0.188637	0.202732	0.99402	0
ATOX1	-0.137073	0.461223	0.931339	0	0.200887	0.279055	0.999913	0
ATP11A	-0.112496	0.516623	0.944214	0	-0.229666	0.188091	0.986677	0
ATP11B	0.0179496	0.892721	0.997521	0	-0.147516	0.269146	0.999913	0
ATP11C	0.220547	0.0840112	0.742705	0	0.00403726	0.974942	0.999952	0
ATP13A1	-0.122871	0.443823	0.928517	0	-0.110457	0.492042	0.999913	0
ATP13A2	-0.372022	0.0191819	0.475523	0	-0.357248	0.0251377	0.617757	0
ATP13A3	0.0847884	0.556804	0.955887	0	-0.135058	0.350707	0.999913	0
ATP1A1	0.209783	0.126553	0.792381	0	0.0612216	0.655863	0.999913	0
ATP1B1	-0.17338	0.483788	0.936968	0	-0.358197	0.15885	0.965012	0
ATP1B2	-0.168211	0.184636	0.832807	0	-0.00558664	0.964837	0.999952	0
ATP1B3	0.0305751	0.803522	0.994111	0	0.0573195	0.641551	0.999913	0
ATP2A1	-0.301961	0.377853	0.919816	0	-0.519257	0.144514	0.957817	0
ATP2A2	0.129301	0.380035	0.919816	0	0.00708691	0.961648	0.999952	0
ATP2A3	-0.314211	0.0510454	0.664297	0	0.00755651	0.962479	0.999952	0
ATP2B1	0.12386	0.426498	0.926167	0	0.071241	0.648344	0.999913	0
ATP2B4	0.031338	0.853132	0.995973	0	0.13205	0.435824	0.999913	0
ATP2C1	-0.0178456	0.894292	0.997521	0	-0.0413999	0.759212	0.999913	0
ATP5A1	0.0233209	0.87094	0.996226	0	-0.137578	0.338373	0.999913	0
ATP5A1P3	0.0842114	0.802878	0.994111	0	0.83151	0.00922079	0.413944	0
ATP5B	0.225535	0.135182	0.801244	0	0.0133194	0.929696	0.999913	0
ATP5C1	-0.163523	0.295788	0.898954	0	-0.212265	0.174987	0.984669	0
ATP5C1P1	-0.527393	0.0783148	0.731806	0	-0.608035	0.0485392	0.787024	0
ATP5D	0.129829	0.495006	0.940777	0	0.125516	0.509755	0.999913	0
ATP5E	-0.153654	0.360209	0.916966	0	0.106539	0.525572	0.999913	0
ATP5EP2	0.0845037	0.713452	0.982995	0	0.154298	0.504489	0.999913	0
ATP5F1	-0.179812	0.292398	0.895929	0	-0.107329	0.529667	0.999913	0
ATP5F1P6	-0.0708076	0.850384	0.995973	0	-0.268678	0.488178	0.999913	0
ATP5F1P7	-0.47152	0.107839	0.772094	0	-0.151092	0.599985	0.999913	0
ATP5G1	-0.0124987	0.942683	0.997534	0	-0.126971	0.465717	0.999913	0
ATP5G2	0.0691747	0.65932	0.974582	0	-0.222128	0.15832	0.965012	0
ATP5G3	0.082174	0.577074	0.959158	0	0.148475	0.313936	0.999913	0
ATP5H	-0.109476	0.500946	0.94084	0	0.0613082	0.706205	0.999913	0
ATP5I	-0.0592261	0.753767	0.986077	0	-0.0199996	0.915675	0.999913	0
ATP5J	-0.132284	0.401203	0.921278	0	0.206749	0.189446	0.986869	0
ATP5J2	-0.264324	0.156328	0.816006	0	0.200287	0.282434	0.999913	0
ATP5L	-0.150477	0.325511	0.908149	0	-0.0418804	0.784343	0.999913	0
ATP5L2	-0.526155	0.150685	0.814112	0	-0.680724	0.0739523	0.856993	0
ATP5O	-0.436476	0.0294295	0.558553	0	-0.199832	0.317996	0.999913	0
ATP5S	-0.0791004	0.703828	0.980989	0	-0.0208197	0.92084	0.999913	0
ATP5SL	-0.0591284	0.60798	0.967133	0	0.100913	0.38117	0.999913	0
ATP6AP1	-0.0160396	0.907079	0.997521	0	-0.00353616	0.979528	0.999952	0
ATP6AP1L	-0.407358	0.16268	0.823846	0	0.109478	0.699015	0.999913	0
ATP6AP2	0.0297169	0.820698	0.994111	0	-0.0124142	0.924766	0.999913	0
ATP6V0A1	-0.283358	0.0436698	0.638286	0	-0.319383	0.0232554	0.61248	0
ATP6V0A2	0.0951672	0.416904	0.923795	0	0.0925874	0.43149	0.999913	0
ATP6V0B	-0.120406	0.584155	0.961399	0	-0.0971041	0.659269	0.999913	0
ATP6V0C	-0.0439424	0.900469	0.997521	0	-0.889482	0.0229236	0.61248	0
ATP6V0D1	0.0496852	0.773777	0.988652	0	-0.187009	0.283445	0.999913	0
ATP6V0E1	-0.0698957	0.633687	0.971384	0	-0.283956	0.0548239	0.794884	0
ATP6V0E2	0.65178	0.00193818	0.197616	0	0.716533	0.000700749	0.101834	0
ATP6V1A	0.122863	0.308899	0.902205	0	0.0501442	0.679301	0.999913	0
ATP6V1B2	-0.0333325	0.789834	0.993718	0	-0.0779684	0.53431	0.999913	0
ATP6V1C1	0.098474	0.435466	0.927775	0	-0.121142	0.341214	0.999913	0
ATP6V1D	-0.074674	0.681593	0.979923	0	-0.221552	0.226852	0.999913	0
ATP6V1E1	-0.103792	0.429355	0.926708	0	-0.0281236	0.830522	0.999913	0
ATP6V1E2	-0.249526	0.230993	0.865317	0	-0.0314302	0.879477	0.999913	0
ATP6V1F	0.0478288	0.723907	0.985034	0	0.135374	0.317597	0.999913	0
ATP6V1G1	-0.224705	0.128447	0.794112	0	-0.114903	0.43687	0.999913	0
ATP6V1H	0.113391	0.441952	0.92823	0	-0.0350714	0.813324	0.999913	0
ATP7A	-0.110351	0.382997	0.919816	0	-0.105146	0.407453	0.999913	0
ATP7B	-0.0287454	0.847427	0.995973	0	-0.199106	0.187355	0.985867	0
ATP8B2	-0.00444159	0.97713	0.999137	0	-0.1677	0.284086	0.999913	0
ATP8B3	-0.179333	0.540129	0.950806	0	0.234869	0.417988	0.999913	0
ATP8B5P	-0.0512444	0.849269	0.995973	0	0.218533	0.41521	0.999913	0
ATP9B	-0.126672	0.448874	0.930187	0	0.0796333	0.632718	0.999913	0
ATPAF1	0.0327678	0.780986	0.991736	0	-0.0472512	0.690973	0.999913	0
ATPAF2	-0.201828	0.292603	0.895929	0	-0.395719	0.0447312	0.772908	0
ATPIF1	-0.0899313	0.549401	0.954745	0	0.0823629	0.583481	0.999913	0
ATR	-0.0181611	0.892778	0.997521	0	-0.158146	0.243915	0.999913	0
ATRAID	-0.322221	0.0494948	0.662214	0	-0.225749	0.169119	0.977683	0
ATRIP	0.0357774	0.838129	0.994785	0	0.140408	0.424318	0.999913	0
ATRN	-0.0751916	0.623162	0.969707	0	-0.0465734	0.761969	0.999913	0
ATRX	0.20954	0.248922	0.875592	0	0.16209	0.373168	0.999913	0
ATXN10	0.0452601	0.726851	0.985034	0	0.0022201	0.986396	0.999952	0
ATXN1L	-0.0477919	0.791826	0.993956	0	-0.11337	0.535069	0.999913	0
ATXN2	-0.0708636	0.645642	0.97333	0	0.119055	0.439781	0.999913	0
ATXN2L	-0.0690029	0.619724	0.969707	0	0.0762308	0.583554	0.999913	0
ATXN3	-0.0172378	0.907809	0.997521	0	0.0415777	0.780991	0.999913	0
ATXN7	-0.176372	0.284632	0.891821	0	0.0840299	0.609063	0.999913	0
ATXN7L1	0.164494	0.373424	0.919816	0	0.140535	0.45161	0.999913	0
ATXN7L2	-0.0794206	0.687517	0.979923	0	-0.111041	0.579971	0.999913	0
ATXN7L3	0.10707	0.447578	0.930187	0	-0.0942244	0.51182	0.999913	0
ATXN7L3B	0.166416	0.213563	0.854854	0	1.41681e-05	0.999918	0.999952	0
AUH	-0.123059	0.434357	0.926848	0	0.00260848	0.986808	0.999952	0
AUNIP	-0.0226554	0.857347	0.995973	0	0.150688	0.231404	0.999913	0
AUP1	0.0390489	0.749171	0.985833	0	-0.00225366	0.985315	0.999952	0
AURKA	0.0544866	0.648264	0.973394	0	-0.0873778	0.466224	0.999913	0
AURKAIP1	0.160201	0.378232	0.919816	0	-0.0726267	0.690229	0.999913	0
AURKB	-0.0501056	0.725682	0.985034	0	-0.0255349	0.858889	0.999913	0
AURKC	0.31895	0.0551988	0.680194	0	0.160861	0.343902	0.999913	0
AVEN	0.336716	0.302017	0.901128	0	0.216409	0.513715	0.999913	0
AVL9	0.0182427	0.883937	0.997521	0	-0.0862241	0.492194	0.999913	0
AVPI1	-0.227043	0.24057	0.872999	0	-0.014881	0.938363	0.999913	0
AXIN1	-0.0806876	0.528533	0.947433	0	-0.237336	0.0668813	0.838446	0
AXIN2	-0.0593817	0.836459	0.994626	0	0.0346983	0.904518	0.999913	0
AXL	0.470557	0.0138117	0.427833	0	0.32905	0.0897434	0.897178	0
AZI1	0.115261	0.488318	0.93753	0	0.0963485	0.566005	0.999913	0
AZI2	-0.0103115	0.933864	0.997534	0	-0.102263	0.41296	0.999913	0
AZIN1	-0.00497315	0.968922	0.998271	0	0.0191324	0.88106	0.999913	0
B2M-IRES-tdTomato	-4.65937	4.72613e-168	5.97524e-164	1	-4.56671	6.52073e-161	8.24416e-157	1
B3GALNT1	0.138548	0.734394	0.985767	0	0.622978	0.117507	0.922674	0
B3GALNT2	0.101698	0.532759	0.948813	0	0.178245	0.276358	0.999913	0
B3GALT6	0.160672	0.331317	0.909427	0	-0.0675685	0.689333	0.999913	0
B3GALTL	0.153336	0.430954	0.926708	0	0.0729491	0.712247	0.999913	0
B3GAT3	0.251425	0.2054	0.848488	0	0.0899517	0.656998	0.999913	0
B3GNT1	-0.0275899	0.905669	0.997521	0	-0.26886	0.259037	0.999913	0
B3GNT2	-0.131289	0.346484	0.912663	0	-0.210359	0.135284	0.957817	0
B3GNT4	-0.208459	0.536045	0.949456	0	-0.110966	0.743058	0.999913	0
B3GNT5	0.205544	0.131037	0.796872	0	0.0500612	0.716033	0.999913	0
B3GNT9	-0.0578431	0.882418	0.997521	0	-0.00445006	0.991028	0.999952	0
B3GNTL1	-0.288187	0.185704	0.834348	0	-0.382864	0.0842113	0.891695	0
B4GALNT1	0.161451	0.328174	0.908894	0	0.0288226	0.863864	0.999913	0
B4GALNT4	0.0130275	0.955612	0.997534	0	0.277073	0.233112	0.999913	0
B4GALT1	0.0517654	0.686455	0.979923	0	0.116952	0.363483	0.999913	0
B4GALT2	0.0884959	0.544643	0.952475	0	0.0655847	0.655258	0.999913	0
B4GALT3	0.114077	0.348798	0.914348	0	-0.121671	0.325452	0.999913	0
B4GALT4	0.002112	0.990018	0.999343	0	0.0550724	0.746765	0.999913	0
B4GALT5	0.24106	0.086305	0.742705	0	0.202018	0.151805	0.958395	0
B4GALT7	0.0194121	0.923616	0.997521	0	0.112518	0.580187	0.999913	0
B9D1	-0.397016	0.117024	0.779774	0	-0.399174	0.120027	0.926434	0
B9D2	0.447447	0.268343	0.882869	0	0.102311	0.80712	0.999913	0
BABAM1	0.0570679	0.734227	0.985718	0	0.315334	0.0599841	0.815045	0
BACH1	-0.00998486	0.935959	0.997534	0	-0.0301681	0.808869	0.999913	0
BACH2	0.0595196	0.886974	0.997521	0	0.151548	0.719027	0.999913	0
BAD	-0.243802	0.358375	0.916265	0	-0.125714	0.63707	0.999913	0
BAG1	0.242325	0.0910933	0.748437	0	0.192522	0.182777	0.98563	0
BAG2	0.0638296	0.598924	0.96363	0	0.0462154	0.703984	0.999913	0
BAG3	0.0130699	0.917807	0.997521	0	0.185621	0.142569	0.957817	0
BAG4	-0.0299805	0.803298	0.994111	0	0.139364	0.246828	0.999913	0
BAG5	0.140189	0.294814	0.897725	0	-0.0180356	0.893776	0.999913	0
BAG6	0.0512334	0.694645	0.980394	0	-0.0924447	0.479418	0.999913	0
BAGE2	-0.276696	0.103289	0.766035	0	-0.295367	0.0834142	0.889344	0
BAHD1	0.151245	0.355045	0.91567	0	0.106406	0.516743	0.999913	0
BAI3	-0.15879	0.472388	0.933645	0	0.146001	0.504034	0.999913	0
BAIAP2	0.156826	0.278653	0.886658	0	0.0448526	0.760162	0.999913	0
BAIAP2-AS1	0.048026	0.853199	0.995973	0	0.36943	0.151065	0.958395	0
BAIAP2L1	0.111962	0.428715	0.926708	0	0.273075	0.0536133	0.793179	0
BAIAP3	-1.23997	0.00529275	0.287292	0	0.0802703	0.835665	0.999913	0
BAK1	-0.0179326	0.944737	0.997534	0	0.320865	0.211015	0.995098	0
BAK1P1	0.376996	0.318815	0.904952	0	0.695728	0.0606807	0.816196	0
BAMBI	-0.145823	0.315173	0.903951	0	-0.379218	0.010688	0.430345	0
BANF1	0.030437	0.832374	0.994184	0	-0.0239276	0.868012	0.999913	0
BANF1P3	0.357189	0.308495	0.902205	0	0.0925409	0.793046	0.999913	0
BANP	0.0177804	0.90944	0.997521	0	0.0996348	0.524959	0.999913	0
BAP1	0.140852	0.427525	0.926582	0	-0.0944686	0.598344	0.999913	0
BARD1	-0.0479782	0.758954	0.986327	0	-0.110867	0.482157	0.999913	0
BATF2	0.0797643	0.718881	0.984902	0	-0.0499746	0.826292	0.999913	0
BAX	0.0577833	0.692196	0.980394	0	-0.148268	0.317216	0.999913	0
BAZ1A	0.213031	0.222498	0.859274	0	0.0984648	0.573159	0.999913	0
BAZ1B	0.329224	0.048822	0.661182	0	0.188356	0.259705	0.999913	0
BAZ2A	-0.0204306	0.902528	0.997521	0	0.203784	0.221888	0.999913	0
BAZ2B	0.249023	0.137328	0.804196	0	0.314641	0.0610608	0.816923	0
BBC3	-0.104802	0.65873	0.974334	0	0.13751	0.559171	0.999913	0
BBIP1	-0.0714967	0.737984	0.985833	0	0.0766322	0.71986	0.999913	0
BBS10	-0.247633	0.142189	0.810031	0	-0.113905	0.49954	0.999913	0
BBS12	-0.40828	0.0463911	0.648377	0	-0.376836	0.0680319	0.839128	0
BBS2	-0.014377	0.946879	0.997534	0	-0.24863	0.264104	0.999913	0
BBS4	-0.200684	0.196621	0.844283	0	-0.183797	0.237805	0.999913	0
BBS5	-0.210146	0.503454	0.94084	0	0.214863	0.487952	0.999913	0
BBS7	-0.121689	0.484361	0.937154	0	-0.134172	0.442997	0.999913	0
BBS9	-0.712013	0.0306403	0.565527	0	-0.0815596	0.794829	0.999913	0
BBX	0.00469011	0.973091	0.998973	0	-0.0528861	0.705579	0.999913	0
BCAM	0.51004	0.218917	0.856261	0	0.651843	0.116566	0.918794	0
BCAP29	0.0804037	0.520727	0.944214	0	-0.00278154	0.98233	0.999952	0
BCAP31	0.0385519	0.789683	0.993705	0	-0.244328	0.0930938	0.897178	0
BCAR1	0.179932	0.406998	0.92202	0	0.141183	0.517126	0.999913	0
BCAR3	-0.330878	0.193025	0.839269	0	0.048657	0.844342	0.999913	0
BCAS1	0.225504	0.46593	0.931934	0	0.185944	0.555323	0.999913	0
BCAS2	0.00835858	0.950877	0.997534	0	0.0515173	0.704497	0.999913	0
BCAS2P2	0.185214	0.56073	0.955887	0	-0.603084	0.0905672	0.897178	0
BCAS3	-0.555301	0.0393453	0.615255	0	-0.349836	0.192519	0.989479	0
BCAT1	-0.0218885	0.868552	0.995973	0	0.0381549	0.773038	0.999913	0
BCAT2	0.0111028	0.949489	0.997534	0	-0.116014	0.512121	0.999913	0
BCCIP	0.163051	0.21581	0.854854	0	0.069332	0.599193	0.999913	0
BCDIN3D	-0.344207	0.249946	0.875592	0	-0.0593949	0.840809	0.999913	0
BCKDHA	-0.106458	0.709996	0.98209	0	-0.0534756	0.852784	0.999913	0
BCKDHB	-0.029707	0.846249	0.995973	0	-0.138624	0.371423	0.999913	0
BCKDK	0.0129259	0.930468	0.997534	0	0.0115731	0.937941	0.999913	0
BCL10	0.0283863	0.864066	0.995973	0	-0.0878144	0.600889	0.999913	0
BCL2L1	-0.068203	0.571434	0.957595	0	-0.0148965	0.90171	0.999913	0
BCL2L11	-0.116599	0.430515	0.926708	0	-0.0922732	0.535295	0.999913	0
BCL2L12	-0.0937553	0.51636	0.944214	0	-0.186525	0.198819	0.993022	0
BCL2L13	-0.0221967	0.865299	0.995973	0	-0.176331	0.180324	0.98563	0
BCL2L2	0.128512	0.463579	0.931339	0	-0.127921	0.476271	0.999913	0
BCL3	0.163176	0.666877	0.976456	0	0.476918	0.2031	0.99402	0
BCL6	-0.000702024	0.998414	0.999903	0	0.165224	0.595948	0.999913	0
BCL6B	-0.0953684	0.726549	0.985034	0	-0.199977	0.471489	0.999913	0
BCL7A	0.0602256	0.648264	0.973394	0	-0.0553185	0.678918	0.999913	0
BCL7B	0.253879	0.0480953	0.65666	0	0.389765	0.00243089	0.208595	0
BCL7C	0.165064	0.387827	0.920717	0	-0.0471859	0.807024	0.999913	0
BCL9	0.142705	0.420998	0.923795	0	0.196184	0.270574	0.999913	0
BCL9L	-0.0942047	0.586578	0.961472	0	-0.00140813	0.993529	0.999952	0
BCLAF1	0.144781	0.344672	0.912663	0	0.0164463	0.914546	0.999913	0
BCOR	-0.261511	0.0830605	0.742705	0	-0.18144	0.229132	0.999913	0
BCORL1	-0.101781	0.551494	0.955221	0	0.222055	0.19321	0.989479	0
BCR	-0.0792274	0.635099	0.971384	0	-0.0540668	0.746375	0.999913	0
BCRP3	0.159061	0.642914	0.973254	0	0.41556	0.221645	0.999913	0
BCS1L	0.283872	0.0802053	0.738017	0	0.120872	0.462465	0.999913	0
BCYRN1	-0.0437907	0.791519	0.993956	0	-0.15083	0.36548	0.999913	0
BDH2	0.170002	0.537898	0.950627	0	0.238208	0.391758	0.999913	0
BDP1	0.134424	0.51706	0.944214	0	0.0882748	0.670728	0.999913	0
BECN1	0.113304	0.430409	0.926708	0	0.00695546	0.96185	0.999952	0
BEND3	0.0620873	0.785104	0.992888	0	-0.056412	0.80603	0.999913	0
BEND6	0.451049	0.0870828	0.742705	0	0.377555	0.159089	0.965012	0
BEND7	-0.381906	0.0607677	0.688233	0	-0.385012	0.0604332	0.816196	0
BEST1	-0.638018	0.18119	0.830948	0	-0.980534	0.0466931	0.785622	0
BET1	-0.0876766	0.639051	0.973254	0	0.170906	0.359889	0.999913	0
BET1L	0.0139483	0.920238	0.997521	0	-0.0631505	0.653725	0.999913	0
BEX2	-0.25336	0.250124	0.875592	0	-0.120107	0.585862	0.999913	0
BEX4	0.23272	0.0665666	0.708275	0	-0.0134568	0.915778	0.999913	0
BFAR	-0.0231916	0.865173	0.995973	0	-0.103439	0.450947	0.999913	0
BHLHB9	-0.172066	0.521119	0.944214	0	0.380461	0.1416	0.957817	0
BHLHE40	-0.38922	0.0154537	0.440889	0	0.0586788	0.714208	0.999913	0
BICD1	0.220945	0.144021	0.810031	0	0.207002	0.175206	0.984669	0
BICD2	0.233162	0.143714	0.810031	0	0.00750833	0.962758	0.999952	0
BID	0.239867	0.0639418	0.701011	0	0.00173216	0.989439	0.999952	0
BIN1	0.111874	0.739942	0.985833	0	-0.0747	0.831416	0.999913	0
BIN3	0.277826	0.105868	0.769845	0	0.0534836	0.759902	0.999913	0
BIRC2	-0.260846	0.0449856	0.641736	0	-0.267444	0.0405053	0.737908	0
BIRC5	0.101722	0.479274	0.93575	0	-0.0012714	0.992967	0.999952	0
BIRC6	0.0415401	0.823888	0.994111	0	-0.0365262	0.844983	0.999913	0
BIVM	0.24879	0.157545	0.81633	0	-0.176623	0.332067	0.999913	0
BLCAP	0.0734178	0.685396	0.979923	0	-0.021154	0.908715	0.999913	0
BLM	0.125063	0.397467	0.921278	0	-0.0417346	0.778476	0.999913	0
BLMH	0.0428714	0.714896	0.983356	0	-0.00879897	0.940455	0.999913	0
BLOC1S1	-0.395442	0.236744	0.868647	0	-0.51115	0.130566	0.947891	0
BLOC1S2	0.0990467	0.550461	0.954755	0	0.0640443	0.701328	0.999913	0
BLOC1S3	0.0232419	0.906071	0.997521	0	-0.0481008	0.809976	0.999913	0
BLOC1S4	-0.278514	0.245989	0.874236	0	0.42622	0.0615833	0.817605	0
BLOC1S5	0.113683	0.434752	0.927223	0	0.100201	0.493694	0.999913	0
BLOC1S6	-0.0840631	0.477897	0.935518	0	-0.105042	0.377451	0.999913	0
BLVRA	0.102288	0.472294	0.933645	0	0.0434834	0.761283	0.999913	0
BLVRB	-0.0603927	0.724452	0.985034	0	-0.0669963	0.695862	0.999913	0
BLZF1	-0.303325	0.0345859	0.593101	0	-0.276226	0.0549905	0.795119	0
BMI1	0.206383	0.13948	0.80934	0	-0.0744123	0.597235	0.999913	0
BMP1	-0.32931	0.0766221	0.727425	0	-0.172346	0.354111	0.999913	0
BMP2K	-0.136624	0.336262	0.910801	0	-0.130278	0.359391	0.999913	0
BMPR1A	0.0958947	0.530964	0.948813	0	0.0175177	0.910228	0.999913	0
BMPR2	-0.0492572	0.760815	0.987088	0	-0.0429612	0.791824	0.999913	0
BMS1	0.243381	0.151451	0.814112	0	0.0449513	0.79129	0.999913	0
BMS1P5	-1.12626	0.00237743	0.222651	0	-0.660467	0.0659474	0.836045	0
BMS1P8	-0.390198	0.26928	0.883857	0	-0.00333354	0.992349	0.999952	0
BMX	-0.0612831	0.788178	0.993705	0	-0.0155675	0.945863	0.999913	0
BNIP1	-0.268085	0.111802	0.773995	0	-0.356693	0.0371922	0.716482	0
BNIP2	0.139254	0.327159	0.908746	0	0.123578	0.385675	0.999913	0
BNIP3	-0.384346	0.0421985	0.626928	0	-0.0924987	0.624232	0.999913	0
BNIP3L	-0.316775	0.0739664	0.721818	0	0.00300423	0.98646	0.999952	0
BNIP3P1	-0.186495	0.520709	0.944214	0	-0.162596	0.576526	0.999913	0
BOD1	-0.207913	0.279208	0.88721	0	-0.360712	0.0638017	0.827739	0
BOD1L1	0.0758995	0.730118	0.985034	0	0.0816422	0.710801	0.999913	0
BOLA3	-0.105139	0.548838	0.954595	0	0.0637705	0.716087	0.999913	0
BOLA3-AS1	0.0687964	0.737085	0.985833	0	-0.228177	0.286625	0.999913	0
BOP1	-0.350173	0.234322	0.868322	0	0.0816904	0.77771	0.999913	0
BORA	-0.106697	0.43536	0.927775	0	-0.0780534	0.570279	0.999913	0
BPGM	0.122143	0.3679	0.918965	0	0.141685	0.298919	0.999913	0
BPHL	-0.190514	0.332735	0.909799	0	-0.0259464	0.894907	0.999913	0
BPNT1	0.041753	0.763264	0.988421	0	0.192916	0.164167	0.972614	0
BPTF	0.108957	0.550603	0.954776	0	0.147206	0.420248	0.999913	0
BRAF	-0.00483884	0.974642	0.999051	0	0.0133154	0.930408	0.999913	0
BRAP	-0.0569767	0.643529	0.973254	0	-0.083865	0.498083	0.999913	0
BRAT1	0.0757311	0.650945	0.973934	0	-0.245481	0.153456	0.958395	0
BRCA1	0.112891	0.406571	0.92202	0	0.0494348	0.71673	0.999913	0
BRCA2	-0.0275409	0.853822	0.995973	0	-0.0850449	0.570627	0.999913	0
BRCC3	0.275832	0.0594727	0.686386	0	0.127346	0.386677	0.999913	0
BRD1	0.138896	0.451016	0.930187	0	0.262993	0.154075	0.958395	0
BRD2	0.113165	0.37632	0.919816	0	0.122188	0.339794	0.999913	0
BRD3	-0.18054	0.179556	0.830175	0	0.115068	0.389912	0.999913	0
BRD4	-0.0352455	0.829335	0.99414	0	0.260178	0.111722	0.90886	0
BRD7	0.209242	0.15293	0.814639	0	0.0656306	0.654831	0.999913	0
BRD7P2	0.215766	0.1907	0.839087	0	0.137198	0.407818	0.999913	0
BRD7P5	0.284297	0.421703	0.923795	0	0.299818	0.404065	0.999913	0
BRD8	0.01159	0.92777	0.997521	0	0.0446499	0.727491	0.999913	0
BRD9	0.170814	0.208797	0.852402	0	-0.038869	0.777957	0.999913	0
BRE	0.0484769	0.725675	0.985034	0	0.0112936	0.935474	0.999913	0
BRF1	-0.15979	0.418239	0.923795	0	-0.3321	0.0997746	0.898376	0
BRF2	0.127366	0.519442	0.944214	0	0.12195	0.541068	0.999913	0
BRI3	0.124228	0.467337	0.932388	0	0.537615	0.00148651	0.160847	0
BRI3BP	0.174628	0.168382	0.824757	0	0.0113945	0.928982	0.999913	0
BRINP3	-0.714662	0.00183267	0.192494	0	-0.910693	0.000109721	0.0315274	0
BRIP1	-0.0121857	0.928563	0.997534	0	-0.0368841	0.787416	0.999913	0
BRIX1	0.167814	0.264908	0.879856	0	-0.0208934	0.889739	0.999913	0
BRK1	-0.190129	0.14824	0.813063	0	-0.12934	0.326	0.999913	0
BRMS1	0.326968	0.0375332	0.606819	0	0.313919	0.0473211	0.786177	0
BRMS1L	0.346217	0.217246	0.854854	0	0.157774	0.579939	0.999913	0
BROX	0.0663783	0.580295	0.95992	0	-0.11909	0.324001	0.999913	0
BRPF1	0.133065	0.377412	0.919816	0	0.0360254	0.811867	0.999913	0
BRPF3	0.105632	0.520682	0.944214	0	0.0700785	0.67111	0.999913	0
BRSK1	-0.407805	0.187991	0.837986	0	0.164291	0.582122	0.999913	0
BRWD1	-0.196962	0.141694	0.810031	0	-0.00737236	0.956099	0.999952	0
BRWD3	-0.0469217	0.785604	0.992926	0	0.0368636	0.830963	0.999913	0
BSDC1	-0.189007	0.139312	0.80934	0	-0.0787204	0.538482	0.999913	0
BSG	0.0697364	0.637188	0.972473	0	0.0990803	0.502991	0.999913	0
BSN	0.217062	0.492785	0.939852	0	0.262838	0.410398	0.999913	0
BST2	-0.0372146	0.801897	0.994111	0	0.117117	0.429692	0.999913	0
BTAF1	-0.0535109	0.694742	0.980394	0	0.0129822	0.92429	0.999913	0
BTBD1	0.0369959	0.772805	0.988652	0	-0.110906	0.388249	0.999913	0
BTBD10	0.0849579	0.611024	0.969078	0	0.0903014	0.591881	0.999913	0
BTBD19	-1.18911	0.00712942	0.329873	0	-0.0355972	0.931084	0.999913	0
BTBD2	0.331316	0.100422	0.764521	0	0.390852	0.0537204	0.793179	0
BTBD3	0.0615731	0.675299	0.978154	0	-0.0252947	0.865448	0.999913	0
BTBD7	-0.0172566	0.901729	0.997521	0	-0.0101265	0.942513	0.999913	0
BTBD9	-0.310506	0.421852	0.923795	0	-0.337386	0.390038	0.999913	0
BTD	-0.11492	0.57984	0.95992	0	0.0221304	0.915109	0.999913	0
BTF3	0.0398244	0.798896	0.994111	0	-0.00898316	0.954181	0.999952	0
BTF3L4	-0.213402	0.108805	0.772094	0	-0.0751872	0.571985	0.999913	0
BTF3L4P2	-0.501034	0.00663945	0.319173	0	-0.497157	0.00757352	0.372506	0
BTF3P10	0.065958	0.694885	0.980394	0	0.409711	0.0144585	0.495464	0
BTF3P5	0.410156	0.286749	0.894239	0	0.0506576	0.901063	0.999913	0
BTF3P7	0.27373	0.423853	0.924406	0	0.649257	0.0537858	0.793179	0
BTG1	0.0323089	0.818556	0.994111	0	0.175737	0.212436	0.99583	0
BTG2	-0.182833	0.293163	0.895929	0	-0.0741986	0.670087	0.999913	0
BTG3	-0.0358429	0.856128	0.995973	0	0.250662	0.20384	0.99402	0
BTK	-0.058264	0.639658	0.973254	0	-0.0714895	0.567209	0.999913	0
BTN2A1	0.174991	0.275743	0.885924	0	0.140191	0.388506	0.999913	0
BTN2A2	-0.105294	0.657875	0.97429	0	0.107177	0.650112	0.999913	0
BTN2A3P	-0.117658	0.675275	0.978154	0	-0.126071	0.659224	0.999913	0
BTN3A1	0.0255929	0.921425	0.997521	0	0.00907035	0.972577	0.999952	0
BTN3A2	0.0374151	0.8692	0.995973	0	0.275924	0.220684	0.999913	0
BTNL9	0.344249	0.0490016	0.661182	0	0.544883	0.00181591	0.177888	0
BTRC	0.171404	0.300646	0.901128	0	-0.151819	0.373278	0.999913	0
BUB1	-0.0457444	0.753331	0.986077	0	-0.158792	0.275858	0.999913	0
BUB1B	0.183436	0.136044	0.802328	0	0.0333231	0.78733	0.999913	0
BUB3	0.0175874	0.897807	0.997521	0	-0.0880821	0.520786	0.999913	0
BUD13	0.122994	0.408752	0.92202	0	-0.0345589	0.819482	0.999913	0
BUD31	0.034314	0.794247	0.994111	0	0.114151	0.385901	0.999913	0
BX322557.10	-0.213429	0.534324	0.948813	0	-0.624074	0.0803992	0.876867	0
BX842568.2	0.303323	0.208246	0.851506	0	0.0197823	0.936996	0.999913	0
BYSL	0.1766	0.154022	0.815361	0	0.0638651	0.609011	0.999913	0
BZRAP1	-0.802296	0.0507855	0.664297	0	-0.0272093	0.945627	0.999913	0
BZRAP1-AS1	0.100349	0.701671	0.98092	0	0.097168	0.71498	0.999913	0
BZW1	-0.0562427	0.691124	0.980394	0	-0.180048	0.204886	0.99402	0
BZW1P2	-0.0280583	0.850461	0.995973	0	-0.192882	0.199355	0.993022	0
BZW2	0.0155602	0.900145	0.997521	0	-0.095757	0.441869	0.999913	0
C10orf118	0.00464395	0.973018	0.998973	0	0.0910082	0.508709	0.999913	0
C10orf12	0.13352	0.519267	0.944214	0	0.0150487	0.942455	0.999913	0
C10orf128	-0.127805	0.43928	0.927836	0	0.127407	0.437691	0.999913	0
C10orf137	0.0732611	0.605327	0.965975	0	-0.205998	0.154303	0.958395	0
C10orf2	0.477585	0.011115	0.399804	0	0.109689	0.565437	0.999913	0
C10orf32	0.0618645	0.775596	0.989492	0	0.0536916	0.806102	0.999913	0
C10orf35	0.482394	0.147332	0.813063	0	0.451707	0.182169	0.98563	0
C10orf54	0.450422	0.222606	0.859274	0	0.200294	0.59889	0.999913	0
C10orf71	-0.451836	0.0283849	0.55126	0	-0.0252517	0.90149	0.999913	0
C10orf88	-0.0494184	0.762474	0.987903	0	-0.0563627	0.733302	0.999913	0
C11orf1	0.00129781	0.994202	0.999343	0	0.0478612	0.789108	0.999913	0
C11orf21	-0.253034	0.461064	0.931339	0	0.385488	0.234771	0.999913	0
C11orf24	-0.0641364	0.59982	0.964035	0	0.115812	0.34316	0.999913	0
C11orf30	-0.066474	0.670769	0.976991	0	0.148554	0.341784	0.999913	0
C11orf31	0.0209449	0.929497	0.997534	0	-0.410901	0.0854172	0.893937	0
C11orf48	-0.136181	0.354651	0.91567	0	-0.074696	0.612516	0.999913	0
C11orf49	-0.0174047	0.936025	0.997534	0	-0.00363495	0.986769	0.999952	0
C11orf54	-0.179717	0.244343	0.87386	0	-0.159934	0.302862	0.999913	0
C11orf57	0.170908	0.216502	0.854854	0	0.0998581	0.472455	0.999913	0
C11orf58	0.0696903	0.590918	0.962548	0	0.121723	0.34851	0.999913	0
C11orf65	0.0268571	0.943453	0.997534	0	0.380943	0.307843	0.999913	0
C11orf68	0.0104266	0.955467	0.997534	0	0.163819	0.380697	0.999913	0
C11orf71	-0.322821	0.283449	0.891387	0	-0.0567783	0.849504	0.999913	0
C11orf73	-0.142896	0.421551	0.923795	0	-0.0147498	0.933875	0.999913	0
C11orf74	-0.11558	0.495029	0.940777	0	-0.108441	0.52558	0.999913	0
C11orf80	0.146965	0.495358	0.940793	0	-0.128104	0.565465	0.999913	0
C11orf82	0.064277	0.621014	0.969707	0	-0.0538374	0.680589	0.999913	0
C11orf83	0.0491009	0.774298	0.988673	0	-0.0375632	0.827752	0.999913	0
C11orf84	0.0426361	0.816999	0.994111	0	0.0135948	0.941775	0.999913	0
C11orf95	0.705586	0.0799762	0.736982	0	0.109305	0.790934	0.999913	0
C12orf23	-0.095326	0.483642	0.936968	0	0.142382	0.295058	0.999913	0
C12orf29	-0.222351	0.148119	0.813063	0	-0.0207105	0.89274	0.999913	0
C12orf4	-0.0139542	0.91772	0.997521	0	-0.311282	0.0235442	0.61592	0
C12orf40	-0.182709	0.376899	0.919816	0	-0.293691	0.162681	0.971272	0
C12orf43	0.066685	0.649571	0.973394	0	-0.119235	0.427854	0.999913	0
C12orf44	0.18171	0.41051	0.92202	0	0.237355	0.285171	0.999913	0
C12orf45	-0.228222	0.187678	0.837266	0	-0.0492136	0.776018	0.999913	0
C12orf49	0.093373	0.614399	0.969707	0	0.00471383	0.979966	0.999952	0
C12orf5	-0.0491453	0.892806	0.997521	0	-0.119205	0.749866	0.999913	0
C12orf52	0.282413	0.044176	0.639308	0	0.0621345	0.662813	0.999913	0
C12orf57	-0.281027	0.153874	0.815361	0	-0.124968	0.525854	0.999913	0
C12orf60	0.133975	0.726349	0.985034	0	0.212738	0.579083	0.999913	0
C12orf65	-0.0471974	0.698009	0.98092	0	-0.0312731	0.797977	0.999913	0
C12orf66	0.394932	0.0360367	0.597916	0	0.383621	0.0439325	0.765694	0
C12orf73	-0.147585	0.408544	0.92202	0	-0.000513237	0.997718	0.999952	0
C12orf76	-0.358912	0.100231	0.764304	0	-0.0826705	0.703289	0.999913	0
C14orf1	-0.101728	0.454668	0.930187	0	-0.0811698	0.552466	0.999913	0
C14orf119	-0.342819	0.0545881	0.677672	0	-0.163883	0.357606	0.999913	0
C14orf142	-0.126167	0.488656	0.93753	0	-0.482631	0.00966087	0.421181	0
C14orf159	-0.109002	0.598116	0.962941	0	-0.22009	0.294554	0.999913	0
C14orf166	0.138989	0.351771	0.915543	0	0.110464	0.459666	0.999913	0
C14orf2	-0.143482	0.418801	0.923795	0	0.109398	0.537384	0.999913	0
C14orf39	-0.17328	0.665038	0.976456	0	-0.854618	0.0424206	0.755386	0
C14orf79	-0.637115	0.0929321	0.75186	0	-0.879986	0.0265421	0.625349	0
C14orf80	0.154149	0.707891	0.981259	0	0.396632	0.332032	0.999913	0
C14orf93	-0.149477	0.379292	0.919816	0	0.120416	0.475455	0.999913	0
C15orf26	-0.122472	0.453243	0.930187	0	0.0689994	0.671627	0.999913	0
C15orf39	-0.0345551	0.831705	0.994184	0	0.057258	0.724975	0.999913	0
C15orf40	-0.217173	0.174754	0.824849	0	-0.196232	0.22309	0.999913	0
C15orf41	0.029812	0.820857	0.994111	0	0.0396376	0.764191	0.999913	0
C15orf57	-0.161834	0.249116	0.875592	0	-0.0864107	0.538642	0.999913	0
C15orf61	-0.164663	0.547516	0.954004	0	-0.0800919	0.770997	0.999913	0
C15orf65	-0.376746	0.29676	0.899322	0	0.00564175	0.98741	0.999952	0
C16orf13	0.0624197	0.614627	0.969707	0	0.0778137	0.531406	0.999913	0
C16orf46	-0.0726377	0.844689	0.995973	0	0.32166	0.37457	0.999913	0
C16orf52	-0.220756	0.304891	0.90128	0	-0.384861	0.0809384	0.876867	0
C16orf58	-0.20222	0.127446	0.792381	0	0.0536185	0.68536	0.999913	0
C16orf59	-0.0287418	0.892152	0.997521	0	-0.174859	0.415692	0.999913	0
C16orf62	0.0569382	0.684728	0.979923	0	-0.132337	0.353617	0.999913	0
C16orf70	-0.12465	0.434309	0.926848	0	-0.466018	0.00468171	0.29158	0
C16orf72	0.0746585	0.581933	0.960507	0	-0.075212	0.581861	0.999913	0
C16orf80	0.0328612	0.800034	0.994111	0	0.151393	0.243523	0.999913	0
C16orf87	0.0926574	0.567366	0.956636	0	0.113829	0.485697	0.999913	0
C16orf91	0.179783	0.170342	0.824849	0	-0.110642	0.40768	0.999913	0
C16orf93	-0.243574	0.493704	0.94045	0	-0.103086	0.772366	0.999913	0
C17orf103	-0.0146757	0.963207	0.997856	0	0.134077	0.673171	0.999913	0
C17orf51	-0.0709844	0.811574	0.994111	0	0.329178	0.257851	0.999913	0
C17orf53	-0.0586797	0.679717	0.979335	0	-0.0319252	0.823704	0.999913	0
C17orf58	-0.0520401	0.748323	0.985833	0	-0.138285	0.399183	0.999913	0
C17orf59	0.213691	0.586672	0.961472	0	-0.344553	0.407077	0.999913	0
C17orf62	0.0660535	0.676021	0.978154	0	-0.0639798	0.690752	0.999913	0
C17orf67	-0.126686	0.697468	0.98092	0	-0.10136	0.758648	0.999913	0
C17orf70	-0.0224333	0.913184	0.997521	0	0.0440898	0.830656	0.999913	0
C17orf75	-0.313142	0.0875664	0.742705	0	-0.192736	0.29361	0.999913	0
C17orf76-AS1	-0.311454	0.0678969	0.711864	0	-0.0304449	0.858175	0.999913	0
C17orf80	0.0911132	0.471609	0.933645	0	0.0142245	0.911207	0.999913	0
C17orf85	0.130319	0.37086	0.919554	0	0.00645681	0.96498	0.999952	0
C17orf89	0.166504	0.278611	0.886658	0	0.290152	0.0592125	0.811076	0
C17orf96	-0.0714029	0.80986	0.994111	0	0.202506	0.490574	0.999913	0
C17orf99	0.295618	0.169764	0.824849	0	0.260313	0.230472	0.999913	0
C18orf21	0.00434397	0.975213	0.999051	0	-0.135921	0.334704	0.999913	0
C18orf25	-0.127617	0.408897	0.92202	0	-0.353343	0.0248403	0.617315	0
C18orf54	-0.233024	0.140423	0.80997	0	-0.151323	0.340228	0.999913	0
C18orf56	-0.321938	0.125939	0.792381	0	-0.19025	0.366558	0.999913	0
C18orf8	0.157747	0.312539	0.903551	0	-0.132111	0.404984	0.999913	0
C19orf10	0.110105	0.403175	0.921278	0	0.212667	0.10674	0.903857	0
C19orf12	0.149795	0.383963	0.919816	0	-0.143963	0.420134	0.999913	0
C19orf24	0.00388082	0.980917	0.999343	0	0.114407	0.481041	0.999913	0
C19orf25	0.170901	0.272142	0.885924	0	-0.0304746	0.847542	0.999913	0
C19orf26	-0.62409	0.0106315	0.396882	0	-0.215327	0.367571	0.999913	0
C19orf40	-0.19705	0.253882	0.875592	0	-0.405964	0.0215944	0.602639	0
C19orf43	0.138774	0.293626	0.896476	0	0.165438	0.211607	0.99583	0
C19orf44	-0.0575414	0.778405	0.990876	0	0.0332463	0.871466	0.999913	0
C19orf47	0.183571	0.253373	0.875592	0	0.147194	0.364341	0.999913	0
C19orf48	-0.023791	0.871546	0.996559	0	-0.139822	0.345725	0.999913	0
C19orf52	0.130988	0.560618	0.955887	0	-0.00563265	0.98037	0.999952	0
C19orf53	-0.0780953	0.590638	0.962548	0	-0.0449056	0.757363	0.999913	0
C19orf54	-0.14418	0.323272	0.907633	0	0.180755	0.213807	0.99583	0
C19orf55	-0.230469	0.16099	0.820725	0	-0.0108071	0.947487	0.999913	0
C19orf57	-0.0165827	0.959539	0.997856	0	0.443942	0.161617	0.96797	0
C19orf60	0.0413576	0.828191	0.99414	0	0.282726	0.135446	0.957817	0
C19orf66	-0.490572	0.0153872	0.440636	0	-0.714765	0.000573264	0.0905972	0
C19orf68	0.293976	0.339213	0.910801	0	0.330504	0.288229	0.999913	0
C19orf70	-0.0752257	0.666622	0.976456	0	-0.0442959	0.800097	0.999913	0
C19orf73	0.0568542	0.863798	0.995973	0	0.537257	0.0949346	0.897178	0
C19orf77	-0.812373	0.0898526	0.747065	0	-0.414985	0.382118	0.999913	0
C19orf81	0.320241	0.247677	0.875178	0	0.67629	0.0129291	0.479415	0
C19orf82	-0.505655	0.14476	0.81081	0	-0.620774	0.0816205	0.880808	0
C1D	-0.346804	0.066458	0.708275	0	-0.0257883	0.891177	0.999913	0
C1DP1	-0.0204528	0.920025	0.997521	0	0.122926	0.546329	0.999913	0
C1GALT1	-0.057521	0.65304	0.973934	0	-0.0473347	0.712146	0.999913	0
C1GALT1C1	-0.164178	0.400477	0.921278	0	-0.0616794	0.752389	0.999913	0
C1orf100	-0.395189	0.135179	0.801244	0	-0.0933277	0.721353	0.999913	0
C1orf109	0.10844	0.468444	0.932493	0	0.10531	0.482205	0.999913	0
C1orf112	-0.0090896	0.94602	0.997534	0	-0.0501517	0.710215	0.999913	0
C1orf116	-0.0295552	0.926281	0.997521	0	0.114251	0.72046	0.999913	0
C1orf122	0.10337	0.640259	0.973254	0	-0.305776	0.174172	0.983939	0
C1orf123	-0.031376	0.818354	0.994111	0	-0.0820066	0.552144	0.999913	0
C1orf131	0.185837	0.156226	0.816006	0	-0.175654	0.188672	0.986869	0
C1orf134	-0.161534	0.638746	0.973254	0	0.498001	0.127666	0.938267	0
C1orf159	-0.0926968	0.59303	0.962665	0	0.0172102	0.921056	0.999913	0
C1orf162	-0.43453	0.324732	0.907633	0	0.560258	0.17977	0.98563	0
C1orf172	0.171508	0.604052	0.965735	0	-0.0801209	0.814726	0.999913	0
C1orf174	-0.138695	0.316902	0.904309	0	-0.111482	0.422492	0.999913	0
C1orf198	0.305884	0.0728535	0.720247	0	0.131079	0.450018	0.999913	0
C1orf213	-0.370362	0.166968	0.824576	0	0.147712	0.570603	0.999913	0
C1orf216	0.151676	0.442343	0.92823	0	0.102576	0.608909	0.999913	0
C1orf233	-0.27454	0.187189	0.836707	0	-0.0259336	0.900427	0.999913	0
C1orf27	-0.0470432	0.696349	0.98092	0	-0.0163046	0.892596	0.999913	0
C1orf35	0.214225	0.149615	0.813242	0	0.246204	0.0999775	0.898376	0
C1orf43	-0.0545541	0.699578	0.98092	0	-0.194668	0.16992	0.979881	0
C1orf50	-0.214934	0.29417	0.897056	0	-0.545975	0.00947902	0.418903	0
C1orf52	-0.046318	0.771575	0.988652	0	0.00645872	0.967782	0.999952	0
C1orf63	-0.16401	0.252255	0.875592	0	0.0288534	0.84017	0.999913	0
C1orf74	0.132789	0.585725	0.961472	0	-0.541433	0.0372324	0.716482	0
C1orf85	-0.131947	0.422631	0.923795	0	-0.244182	0.143895	0.957817	0
C1orf86	-0.0568192	0.694868	0.980394	0	0.213854	0.138814	0.957817	0
C1QBP	-0.0621809	0.656205	0.973934	0	-0.159363	0.254542	0.999913	0
C1RL	-0.213161	0.306023	0.90128	0	-0.179265	0.394654	0.999913	0
C1RL-AS1	-0.0790701	0.824117	0.994111	0	0.196399	0.577326	0.999913	0
C20orf112	-0.131687	0.376101	0.919816	0	0.0878686	0.554437	0.999913	0
C20orf194	-0.0277194	0.867929	0.995973	0	0.144701	0.384617	0.999913	0
C20orf196	-0.232617	0.282863	0.89094	0	0.0184291	0.931847	0.999913	0
C20orf203	-0.759571	0.0116759	0.404435	0	-0.124546	0.666775	0.999913	0
C20orf24	0.0207295	0.913321	0.997521	0	-0.106212	0.579611	0.999913	0
C20orf27	0.310874	0.112221	0.773995	0	0.0836729	0.675475	0.999913	0
C20orf96	0.0971605	0.614919	0.969707	0	0.157639	0.416788	0.999913	0
C21orf119	-0.361048	0.132378	0.800237	0	0.0609679	0.797028	0.999913	0
C21orf33	-0.0508755	0.693273	0.980394	0	-0.0766009	0.555272	0.999913	0
C21orf58	-0.287611	0.235299	0.868647	0	-0.205321	0.397879	0.999913	0
C21orf59	0.193548	0.282114	0.890329	0	0.214072	0.23497	0.999913	0
C21orf90	0.739963	0.0151119	0.437209	0	1.02395	0.000681238	0.101328	0
C21orf91	-0.566902	0.000201778	0.0579791	0	-0.61279	6.44788e-05	0.023729	0
C22orf29	-0.0547227	0.662655	0.976412	0	0.0439214	0.726558	0.999913	0
C22orf34	0.314811	0.119546	0.78582	0	0.170489	0.410089	0.999913	0
C22orf39	-0.166548	0.236373	0.868647	0	-0.0562589	0.689345	0.999913	0
C22orf46	-0.20885	0.484239	0.937154	0	0.178974	0.543944	0.999913	0
C2CD2	0.0584985	0.706532	0.980989	0	-0.11704	0.458478	0.999913	0
C2CD2L	-0.128323	0.374337	0.919816	0	-0.0875316	0.546268	0.999913	0
C2CD3	0.00559889	0.972668	0.998973	0	-0.0945251	0.566245	0.999913	0
C2CD5	0.11836	0.512317	0.943739	0	0.143122	0.430421	0.999913	0
C2orf42	0.114181	0.524435	0.945556	0	0.254306	0.156779	0.960915	0
C2orf43	0.0460335	0.758962	0.986327	0	-0.0944023	0.531263	0.999913	0
C2orf44	0.185117	0.193464	0.83996	0	-0.0204231	0.887091	0.999913	0
C2orf47	0.13552	0.46034	0.931339	0	-0.0994207	0.597262	0.999913	0
C2orf48	-0.363701	0.329128	0.909427	0	-0.242448	0.517546	0.999913	0
C2orf49	-0.19257	0.156066	0.816006	0	-0.0204697	0.880073	0.999913	0
C2orf68	0.0828921	0.574974	0.959158	0	0.112831	0.447425	0.999913	0
C2orf69	0.0881904	0.571501	0.957595	0	0.027571	0.860814	0.999913	0
C2orf76	-0.651333	0.00343248	0.262712	0	-0.286011	0.193957	0.989479	0
C2orf88	-0.0865815	0.527955	0.947337	0	0.0352099	0.797468	0.999913	0
C3	-0.426474	0.260244	0.876379	0	0.0659086	0.859314	0.999913	0
C3AR1	-0.340403	0.310847	0.903551	0	0.302778	0.35298	0.999913	0
C3orf17	-0.101266	0.502187	0.94084	0	-0.254619	0.0946844	0.897178	0
C3orf33	0.17109	0.473701	0.93393	0	0.0267169	0.913067	0.999913	0
C3orf35	-0.105015	0.797773	0.994111	0	0.502341	0.202004	0.99402	0
C3orf38	-0.0780667	0.587485	0.962121	0	0.0422401	0.769355	0.999913	0
C3orf52	-0.0593883	0.887882	0.997521	0	-0.126771	0.768161	0.999913	0
C3orf58	0.00529045	0.973315	0.998973	0	-0.0212091	0.894246	0.999913	0
C3orf62	0.229529	0.380444	0.919816	0	-0.158585	0.560172	0.999913	0
C3orf67	-0.182917	0.305633	0.90128	0	-0.0390797	0.826864	0.999913	0
C3orf72	-0.402657	0.0682811	0.711864	0	-0.190848	0.384897	0.999913	0
C4orf21	-0.165088	0.226338	0.861353	0	0.0345224	0.799801	0.999913	0
C4orf27	-0.0676602	0.633429	0.971384	0	-0.0131592	0.92633	0.999913	0
C4orf29	-0.0459682	0.755939	0.986077	0	-0.102333	0.491753	0.999913	0
C4orf3	-0.0294483	0.856146	0.995973	0	0.0616861	0.704362	0.999913	0
C4orf32	0.0332215	0.803932	0.994111	0	0.260015	0.051546	0.791861	0
C4orf33	-0.271099	0.0825719	0.742705	0	-0.0528666	0.734352	0.999913	0
C4orf36	-0.260646	0.316934	0.904309	0	-0.124074	0.634414	0.999913	0
C4orf46	-0.0351024	0.772029	0.988652	0	-0.0604406	0.619447	0.999913	0
C4orf48	-0.0688403	0.76505	0.988652	0	0.25202	0.267068	0.999913	0
C5orf15	-0.0472773	0.731815	0.985034	0	-0.0992566	0.473334	0.999913	0
C5orf22	0.0826831	0.512083	0.943739	0	-0.0794001	0.531292	0.999913	0
C5orf24	0.00629645	0.960549	0.997856	0	-0.101631	0.426898	0.999913	0
C5orf28	-0.297693	0.058798	0.682629	0	-0.1552	0.324444	0.999913	0
C5orf30	0.267958	0.05607	0.681258	0	0.00282045	0.984288	0.999952	0
C5orf34	-0.0608798	0.643481	0.973254	0	0.0229798	0.861754	0.999913	0
C5orf45	-0.22506	0.295879	0.899013	0	-0.255486	0.240579	0.999913	0
C5orf51	0.159599	0.300431	0.901128	0	-0.0822083	0.594669	0.999913	0
C5orf54	-0.35221	0.301339	0.901128	0	-0.658081	0.0603344	0.816196	0
C5orf58	-0.213399	0.331915	0.909636	0	0.189583	0.383122	0.999913	0
C5orf63	-0.230932	0.355953	0.91567	0	-0.305649	0.231521	0.999913	0
C6orf1	-0.270199	0.199211	0.845743	0	-0.127265	0.545419	0.999913	0
C6orf106	0.0183562	0.900284	0.997521	0	-0.159225	0.27906	0.999913	0
C6orf120	-0.0414871	0.741689	0.985833	0	-0.191756	0.130191	0.947616	0
C6orf136	0.0203013	0.871826	0.996609	0	0.0560083	0.65711	0.999913	0
C6orf163	-0.385685	0.243234	0.873524	0	0.410726	0.184627	0.98563	0
C6orf183	-0.303702	0.215971	0.854854	0	-0.0152481	0.94985	0.999913	0
C6orf203	-0.0286425	0.856293	0.995973	0	-0.0194366	0.902889	0.999913	0
C6orf211	-0.00716741	0.959051	0.997856	0	-0.128706	0.359668	0.999913	0
C6orf25	-0.426906	0.227386	0.861569	0	0.113343	0.738742	0.999913	0
C6orf47	0.193928	0.327636	0.908746	0	0.0639106	0.74951	0.999913	0
C6orf48	0.0737323	0.643899	0.973254	0	0.114503	0.473193	0.999913	0
C6orf52	-0.348635	0.148418	0.813063	0	-0.230887	0.33888	0.999913	0
C6orf57	-0.227154	0.461466	0.931339	0	-0.207237	0.506388	0.999913	0
C6orf62	0.0363073	0.767398	0.988652	0	-0.104966	0.39398	0.999913	0
C6orf89	-0.024225	0.839229	0.994785	0	0.0772394	0.517979	0.999913	0
C7orf10	-0.383426	0.25224	0.875592	0	-0.694966	0.0485548	0.787024	0
C7orf13	-0.0787724	0.721887	0.985034	0	-0.0963444	0.668459	0.999913	0
C7orf26	0.091431	0.634511	0.971384	0	-0.0579732	0.765938	0.999913	0
C7orf31	-0.164603	0.377757	0.919816	0	0.0275253	0.882519	0.999913	0
C7orf41	-0.101221	0.558557	0.955887	0	-0.0358492	0.836809	0.999913	0
C7orf43	0.142684	0.435248	0.927775	0	0.0247128	0.894462	0.999913	0
C7orf49	0.106066	0.382951	0.919816	0	0.0284118	0.816393	0.999913	0
C7orf50	0.0305122	0.829951	0.99414	0	0.194483	0.170975	0.980332	0
C7orf55-LUC7L2	0.271011	0.0345167	0.593101	0	0.190535	0.138253	0.957817	0
C7orf60	-0.308639	0.180345	0.830175	0	-0.37075	0.11175	0.90886	0
C7orf63	-0.547785	0.194318	0.840826	0	-0.151266	0.715134	0.999913	0
C7orf73	0.0455944	0.727864	0.985034	0	0.0178602	0.891818	0.999913	0
C8orf22	-1.0155	3.69474e-06	0.00519029	1	-0.936971	2.13701e-05	0.0142201	0
C8orf33	0.173517	0.204483	0.848407	0	0.113126	0.410047	0.999913	0
C8orf37	-0.149523	0.440937	0.927836	0	0.0732163	0.704364	0.999913	0
C8orf44	-0.369648	0.0738668	0.721818	0	-0.201136	0.33018	0.999913	0
C8orf58	-0.246209	0.499433	0.940793	0	-0.569637	0.137947	0.957817	0
C8orf59	-0.382506	0.0926134	0.751389	0	-0.207438	0.361229	0.999913	0
C8orf76	-0.0276711	0.921794	0.997521	0	-0.347535	0.227392	0.999913	0
C8orf82	0.0686922	0.723036	0.985034	0	-0.0704052	0.722522	0.999913	0
C9orf114	0.25705	0.0620739	0.692064	0	0.113153	0.416722	0.999913	0
C9orf116	0.13833	0.659479	0.974582	0	0.112564	0.723811	0.999913	0
C9orf135	-0.853406	0.0150961	0.437209	0	-0.67371	0.0541162	0.793941	0
C9orf142	-0.256686	0.189209	0.838269	0	0.0379352	0.844499	0.999913	0
C9orf156	-0.122321	0.481011	0.93575	0	-0.225475	0.202857	0.99402	0
C9orf16	0.0889358	0.650167	0.973477	0	-0.0686933	0.727185	0.999913	0
C9orf3	-0.118066	0.556075	0.955887	0	0.135419	0.496391	0.999913	0
C9orf37	0.250594	0.204824	0.848407	0	-0.0646	0.748757	0.999913	0
C9orf40	0.148691	0.30609	0.90128	0	0.23984	0.0995857	0.898376	0
C9orf41	0.132346	0.367249	0.918965	0	-0.0406556	0.783749	0.999913	0
C9orf64	0.0612444	0.690237	0.980394	0	-0.0664419	0.669646	0.999913	0
C9orf66	0.24357	0.387712	0.920707	0	-0.0906184	0.759472	0.999913	0
C9orf69	0.0155207	0.941352	0.997534	0	-0.0737536	0.729842	0.999913	0
C9orf72	-0.145361	0.545917	0.953319	0	-0.181134	0.45629	0.999913	0
C9orf78	0.278387	0.0681584	0.711864	0	0.257782	0.0913393	0.897178	0
C9orf85	0.0581883	0.717811	0.984902	0	0.350952	0.0284514	0.641196	0
C9orf89	-0.00996682	0.950727	0.997534	0	0.056894	0.725861	0.999913	0
C9orf91	0.150618	0.407989	0.92202	0	0.139306	0.446792	0.999913	0
CA1	0.630225	1.77692e-05	0.0160469	0	0.574327	0.00010051	0.0302558	0
CA11	-0.262632	0.166312	0.824576	0	0.00183281	0.992204	0.999952	0
CA13	0.212273	0.483113	0.936968	0	0.715303	0.0144228	0.495464	0
CA2	1.01403	0.0294962	0.558553	0	0.547023	0.259005	0.999913	0
CA5B	-0.366038	0.152601	0.814639	0	-0.208097	0.41586	0.999913	0
CA5BP1	0.213137	0.237016	0.868647	0	0.0463141	0.799367	0.999913	0
CA8	-0.0168953	0.895405	0.997521	0	-0.245503	0.0580337	0.80786	0
CAAP1	-0.0396223	0.786575	0.993374	0	0.0997992	0.495491	0.999913	0
CAB39	0.127934	0.368857	0.919027	0	0.0384955	0.787253	0.999913	0
CAB39L	-0.0429672	0.907504	0.997521	0	0.615229	0.084937	0.892191	0
CABIN1	-0.108504	0.460618	0.931339	0	0.0512451	0.727432	0.999913	0
CABLES2	0.0574967	0.772142	0.988652	0	0.312898	0.113451	0.910212	0
CACNB1	-0.460643	0.11449	0.774121	0	-0.113086	0.69381	0.999913	0
CACTIN	0.00402412	0.979125	0.999137	0	0.0185456	0.904461	0.999913	0
CACUL1	0.0495754	0.690458	0.980394	0	-0.138072	0.273312	0.999913	0
CACYBP	0.15652	0.231491	0.865806	0	0.143254	0.273852	0.999913	0
CACYBPP2	0.147307	0.31429	0.903551	0	-0.128428	0.383375	0.999913	0
CAD	-0.00117173	0.994314	0.999343	0	-0.0445947	0.786583	0.999913	0
CADM2	-0.390515	0.299321	0.901128	0	-0.247285	0.511174	0.999913	0
CALB1	-0.229576	0.0955354	0.757385	0	-0.0898579	0.514222	0.999913	0
CALCOCO1	-0.326964	0.14186	0.810031	0	-0.00424368	0.984665	0.999952	0
CALCOCO2	-0.142583	0.254416	0.875592	0	-0.096905	0.439414	0.999913	0
CALM1	-0.0310232	0.802807	0.994111	0	-0.131167	0.293167	0.999913	0
CALM2	-0.0819748	0.643035	0.973254	0	0.0790802	0.654799	0.999913	0
CALM2P2	0.185173	0.346132	0.912663	0	0.136953	0.489678	0.999913	0
CALM2P3	-0.227487	0.362881	0.917922	0	-0.0686503	0.783652	0.999913	0
CALM3	-0.0348253	0.782752	0.991736	0	0.138839	0.271702	0.999913	0
CALML4	0.114183	0.611603	0.969172	0	0.129373	0.568698	0.999913	0
CALN1	0.0349374	0.886858	0.997521	0	0.0203267	0.934747	0.999913	0
CALR	0.0444898	0.729114	0.985034	0	0.0394354	0.758962	0.999913	0
CALU	0.050684	0.67928	0.979151	0	0.175037	0.153489	0.958395	0
CAMK1	0.157595	0.532126	0.948813	0	0.345359	0.169719	0.979796	0
CAMK2G	0.0487114	0.693812	0.980394	0	0.120914	0.329807	0.999913	0
CAMK2N1	-0.312959	0.204847	0.848407	0	0.0180544	0.940996	0.999913	0
CAMKK1	-0.146786	0.661494	0.97565	0	-0.423815	0.223073	0.999913	0
CAMKK2	0.115864	0.45134	0.930187	0	-0.0774108	0.619184	0.999913	0
CAMKMT	-0.128623	0.500498	0.94084	0	-0.240113	0.21624	0.99669	0
CAMLG	0.037546	0.816346	0.994111	0	0.22462	0.164038	0.972614	0
CAMSAP1	0.000752777	0.996072	0.999903	0	-0.0481483	0.754219	0.999913	0
CAMSAP2	0.360259	0.0623688	0.693517	0	0.527837	0.00632502	0.343207	0
CAMTA1	-0.0129996	0.93338	0.997534	0	-0.038233	0.807016	0.999913	0
CAMTA2	-0.166734	0.305651	0.90128	0	-0.03192	0.844565	0.999913	0
CAND1	0.267739	0.0468384	0.648377	0	0.261533	0.0525981	0.793179	0
CAND2	0.255768	0.25173	0.875592	0	0.192363	0.393941	0.999913	0
CANT1	0.00982705	0.947477	0.997534	0	-0.168266	0.263521	0.999913	0
CANX	0.0817329	0.537557	0.950627	0	-0.00996898	0.940074	0.999913	0
CAP1	-0.0795571	0.541828	0.95117	0	-0.0931201	0.475547	0.999913	0
CAPG	-0.169724	0.498208	0.940793	0	0.303698	0.218822	0.999913	0
CAPN1	0.080869	0.580908	0.960169	0	-0.163291	0.267106	0.999913	0
CAPN10	-0.0892572	0.719308	0.984902	0	0.20075	0.413464	0.999913	0
CAPN12	-0.579217	0.0319032	0.574646	0	-0.151881	0.564786	0.999913	0
CAPN15	-0.148919	0.454347	0.930187	0	-0.201195	0.314215	0.999913	0
CAPN2	0.161923	0.20948	0.854616	0	-0.00529055	0.96737	0.999952	0
CAPN7	0.0318141	0.799194	0.994111	0	-0.00748047	0.952499	0.999952	0
CAPNS1	-0.0638151	0.595012	0.962665	0	-0.00366273	0.975674	0.999952	0
CAPRIN1	0.112653	0.383271	0.919816	0	-0.0631539	0.625256	0.999913	0
CAPRIN2	-0.177558	0.334363	0.910479	0	-0.0980461	0.595096	0.999913	0
CAPZA1	-0.00867942	0.946311	0.997534	0	-0.100811	0.434494	0.999913	0
CAPZA2	-0.248074	0.126085	0.792381	0	-0.0604935	0.70892	0.999913	0
CAPZB	-0.0171217	0.886655	0.997521	0	0.101842	0.396679	0.999913	0
CARD10	-0.710494	0.0562274	0.681258	0	-0.000132633	0.99976	0.999952	0
CARD11	0.52517	0.0115021	0.401717	0	0.484146	0.0210183	0.599699	0
CARD6	0.143311	0.402489	0.921278	0	0.255347	0.136826	0.957817	0
CARD8	-0.0487	0.757077	0.986238	0	0.0311981	0.843509	0.999913	0
CARD9	0.413039	0.0906233	0.748437	0	0.416831	0.0905008	0.897178	0
CARF	-0.261828	0.388123	0.920717	0	-0.392734	0.209453	0.995098	0
CARHSP1	0.175365	0.198451	0.845166	0	0.145306	0.289106	0.999913	0
CARKD	0.111855	0.597282	0.962826	0	0.094786	0.659376	0.999913	0
CARM1	0.0815693	0.54879	0.954595	0	-0.0972383	0.476663	0.999913	0
CARS	0.145805	0.233407	0.867406	0	0.13702	0.264561	0.999913	0
CARS2	-0.0983698	0.576831	0.959158	0	-0.135258	0.44624	0.999913	0
CASC3	0.0421161	0.733367	0.985279	0	0.0263693	0.831564	0.999913	0
CASC4	-0.130029	0.282984	0.8911	0	-0.0153861	0.898965	0.999913	0
CASC5	0.0945159	0.502049	0.94084	0	0.193055	0.170559	0.980332	0
CASC7	0.0105324	0.963278	0.997856	0	0.0290216	0.899105	0.999913	0
CASC9	-0.351792	0.192576	0.839269	0	-0.177551	0.510082	0.999913	0
CASD1	-0.197893	0.420925	0.923795	0	-0.0968607	0.694514	0.999913	0
CASK	0.231503	0.563729	0.956476	0	0.300176	0.458013	0.999913	0
CASKIN1	-1.01015	0.00177134	0.192494	0	-0.655271	0.0394686	0.73243	0
CASKIN2	-0.124993	0.602642	0.965606	0	-0.308976	0.207725	0.994775	0
CASP10	-0.0664212	0.610764	0.969078	0	-0.145782	0.269757	0.999913	0
CASP2	0.159537	0.289056	0.895485	0	0.127486	0.397818	0.999913	0
CASP3	0.080421	0.594122	0.962665	0	-0.101952	0.504722	0.999913	0
CASP6	-0.00159867	0.990502	0.999343	0	-0.263428	0.0534236	0.793179	0
CASP7	-0.300546	0.25338	0.875592	0	-0.383478	0.149699	0.957817	0
CASP8	-0.100675	0.444493	0.928958	0	-0.0937177	0.478687	0.999913	0
CASP8AP2	0.12886	0.338033	0.910801	0	-0.0152784	0.909994	0.999913	0
CASP9	-0.155433	0.305338	0.90128	0	-0.00906639	0.952344	0.999952	0
CASS4	-0.129488	0.295482	0.898239	0	-0.0671292	0.588451	0.999913	0
CAST	0.122683	0.332409	0.909721	0	0.0408592	0.74723	0.999913	0
CASZ1	-0.79955	0.0228865	0.502173	0	-0.264659	0.432948	0.999913	0
CAT	0.00157953	0.990665	0.999343	0	-0.157804	0.243914	0.999913	0
CATSPER2	-0.639414	0.108184	0.772094	0	0.0322687	0.932435	0.999913	0
CAV2	0.0926938	0.478941	0.93575	0	0.266348	0.0419594	0.75117	0
CBFA2T2	-0.136244	0.454781	0.930187	0	-0.0680308	0.709974	0.999913	0
CBFA2T3	-0.0581427	0.703676	0.980989	0	0.0626856	0.681801	0.999913	0
CBFB	0.131017	0.350391	0.914533	0	0.0750707	0.594357	0.999913	0
CBL	0.0426165	0.820464	0.994111	0	0.129317	0.491318	0.999913	0
CBLB	-0.180635	0.299408	0.901128	0	0.149254	0.387338	0.999913	0
CBLL1	0.143876	0.294825	0.897725	0	0.264288	0.054468	0.793941	0
CBR1	0.0758537	0.686199	0.979923	0	0.0341836	0.857301	0.999913	0
CBR4	-0.146403	0.253883	0.875592	0	0.0573996	0.654128	0.999913	0
CBS	0.0624895	0.626306	0.96971	0	0.05282	0.681144	0.999913	0
CBWD1	0.0233868	0.88251	0.997521	0	-0.214849	0.18244	0.98563	0
CBWD2	0.101955	0.479429	0.93575	0	0.0739572	0.610955	0.999913	0
CBWD5	0.21241	0.146609	0.813063	0	0.251457	0.0877393	0.897178	0
CBWD6	-0.4318	0.25838	0.876379	0	-0.0957696	0.799389	0.999913	0
CBX1	0.193598	0.144477	0.810752	0	0.0193943	0.88447	0.999913	0
CBX2	0.261069	0.142754	0.810031	0	0.239572	0.181965	0.98563	0
CBX3	0.00194708	0.989391	0.999343	0	0.0292327	0.841825	0.999913	0
CBX3P9	-0.0269472	0.885512	0.997521	0	0.13937	0.45594	0.999913	0
CBX4	-0.118826	0.438698	0.927836	0	-0.175642	0.254905	0.999913	0
CBX5	0.122965	0.426078	0.926167	0	0.258709	0.0942094	0.897178	0
CBX6	0.100604	0.613561	0.969707	0	0.308128	0.121365	0.928513	0
CBX7	-0.0245845	0.943721	0.997534	0	0.512609	0.126403	0.93598	0
CBX8	0.121009	0.553277	0.955221	0	0.0499839	0.810059	0.999913	0
CBY1	0.00588572	0.983359	0.999343	0	0.110478	0.696776	0.999913	0
CC2D1A	-0.0482135	0.788508	0.993705	0	0.0975013	0.587695	0.999913	0
CC2D1B	-0.0895469	0.507043	0.941929	0	-0.288391	0.0358577	0.705757	0
CC2D2A	-0.252656	0.456131	0.930187	0	-0.251871	0.464571	0.999913	0
CCAR1	0.0597607	0.672434	0.97767	0	0.0958565	0.497875	0.999913	0
CCAR2	0.0759453	0.622482	0.969707	0	0.113844	0.461425	0.999913	0
CCBL1	-0.148017	0.533868	0.948813	0	-0.133002	0.580334	0.999913	0
CCBL2	-0.301396	0.0475913	0.653309	0	-0.198456	0.192699	0.989479	0
CCDC101	0.0911065	0.582115	0.960507	0	-0.0109614	0.947933	0.999913	0
CCDC104	-0.142449	0.349656	0.914348	0	0.101671	0.50346	0.999913	0
CCDC106	-0.0562173	0.750224	0.985833	0	-0.146662	0.411895	0.999913	0
CCDC107	0.0102716	0.963329	0.997856	0	-0.0132547	0.953607	0.999952	0
CCDC109B	0.171176	0.383291	0.919816	0	-0.0331485	0.867816	0.999913	0
CCDC11	-0.532796	0.138419	0.807138	0	-0.673489	0.0687955	0.841182	0
CCDC112	0.156913	0.353492	0.91567	0	0.258913	0.126594	0.93598	0
CCDC113	-0.091294	0.658328	0.974334	0	-0.0894559	0.668278	0.999913	0
CCDC115	0.00298025	0.982598	0.999343	0	0.0135731	0.921233	0.999913	0
CCDC116	-0.158768	0.493482	0.94045	0	-0.354482	0.133549	0.955009	0
CCDC117	0.359095	0.0141263	0.429125	0	0.0784517	0.595911	0.999913	0
CCDC12	0.0621529	0.642397	0.973254	0	0.19767	0.139922	0.957817	0
CCDC120	0.139169	0.671852	0.977438	0	-0.175276	0.603755	0.999913	0
CCDC121	-0.0928642	0.688437	0.979923	0	-0.241884	0.303931	0.999913	0
CCDC124	0.137285	0.260465	0.876379	0	0.11151	0.362134	0.999913	0
CCDC125	-0.137508	0.399434	0.921278	0	0.00574242	0.971936	0.999952	0
CCDC126	-0.320989	0.316643	0.904309	0	-0.110721	0.728573	0.999913	0
CCDC127	0.0337683	0.823113	0.994111	0	-0.136879	0.373496	0.999913	0
CCDC130	-0.065098	0.74997	0.985833	0	0.0755062	0.711841	0.999913	0
CCDC132	-0.0515462	0.707193	0.981053	0	-0.100713	0.465445	0.999913	0
CCDC134	-0.312403	0.189168	0.838269	0	0.2128	0.355233	0.999913	0
CCDC136	0.0915478	0.624926	0.969707	0	0.159787	0.395247	0.999913	0
CCDC137	0.150965	0.267703	0.882869	0	0.0178702	0.89683	0.999913	0
CCDC138	-0.145807	0.302013	0.901128	0	-0.158849	0.262988	0.999913	0
CCDC14	0.0396159	0.749058	0.985833	0	0.145259	0.24137	0.999913	0
CCDC142	-0.0593831	0.887284	0.997521	0	0.18176	0.662757	0.999913	0
CCDC144NL	-0.46558	0.197449	0.845036	0	-0.209418	0.559676	0.999913	0
CCDC147	-0.140481	0.68991	0.980394	0	0.56497	0.0903168	0.897178	0
CCDC147-AS1	-0.251394	0.471831	0.933645	0	-0.173402	0.622652	0.999913	0
CCDC148	-0.430763	0.211429	0.854854	0	0.0422053	0.899409	0.999913	0
CCDC15	0.427248	0.0109465	0.398274	0	0.151387	0.383146	0.999913	0
CCDC150	-0.371404	0.14584	0.810842	0	-0.0699927	0.781931	0.999913	0
CCDC152	-0.137366	0.513937	0.944159	0	-0.165538	0.433991	0.999913	0
CCDC159	0.0286981	0.941459	0.997534	0	0.0629765	0.873263	0.999913	0
CCDC163P	-0.309051	0.17311	0.824849	0	-0.026372	0.906264	0.999913	0
CCDC167	-0.198361	0.388368	0.920812	0	-0.330222	0.154327	0.958395	0
CCDC169	-0.499818	0.0728756	0.720247	0	-0.320611	0.248752	0.999913	0
CCDC171	-0.386455	0.280487	0.888045	0	-0.488749	0.185029	0.98563	0
CCDC173	-0.164947	0.405621	0.92202	0	0.0945971	0.630836	0.999913	0
CCDC174	-0.00721971	0.954933	0.997534	0	0.0790824	0.536966	0.999913	0
CCDC176	-0.648869	0.0131084	0.415794	0	0.0597854	0.809228	0.999913	0
CCDC18	0.0693584	0.611582	0.969172	0	0.0936994	0.493978	0.999913	0
CCDC19	0.178032	0.586752	0.961472	0	-0.124338	0.71883	0.999913	0
CCDC22	0.076957	0.721441	0.984902	0	-0.0330539	0.879588	0.999913	0
CCDC23	-0.0489621	0.783554	0.991937	0	-0.0352774	0.843823	0.999913	0
CCDC25	0.0449432	0.721022	0.984902	0	0.159041	0.207094	0.99402	0
CCDC26	-0.0803946	0.588867	0.962548	0	-0.443645	0.00334193	0.25453	0
CCDC28A	-0.327796	0.095337	0.757127	0	-0.0352332	0.856537	0.999913	0
CCDC28B	0.215588	0.16926	0.824849	0	0.272031	0.0838018	0.890341	0
CCDC34	0.279866	0.105889	0.769845	0	0.290738	0.0944692	0.897178	0
CCDC41	0.154042	0.308619	0.902205	0	0.103313	0.498198	0.999913	0
CCDC43	0.300302	0.023048	0.502173	0	0.185151	0.16363	0.972614	0
CCDC47	0.20998	0.134423	0.801244	0	-0.0691934	0.622995	0.999913	0
CCDC50	-0.0446703	0.7221	0.985034	0	-0.203676	0.10654	0.903857	0
CCDC51	0.209063	0.437809	0.927836	0	0.162777	0.551723	0.999913	0
CCDC53	-0.148931	0.518455	0.944214	0	0.0484202	0.833493	0.999913	0
CCDC57	-0.616658	0.00345284	0.262712	0	-0.270988	0.194662	0.989917	0
CCDC58	-0.0724576	0.699478	0.98092	0	0.105852	0.57261	0.999913	0
CCDC58P1	0.288408	0.403359	0.921278	0	-0.801758	0.0459281	0.781519	0
CCDC58P3	-0.0739434	0.817628	0.994111	0	-0.0553611	0.864172	0.999913	0
CCDC59	-0.00747331	0.96053	0.997856	0	0.143401	0.342374	0.999913	0
CCDC6	0.00862404	0.947536	0.997534	0	-0.0629922	0.631408	0.999913	0
CCDC61	-0.0496166	0.858145	0.995973	0	-0.332512	0.241378	0.999913	0
CCDC62	-0.209769	0.566303	0.956636	0	-0.301313	0.422089	0.999913	0
CCDC66	0.0153154	0.907444	0.997521	0	-0.0823476	0.536167	0.999913	0
CCDC67	0.0948283	0.676483	0.978154	0	0.399741	0.0766886	0.869454	0
CCDC68	-0.605296	0.0205544	0.48577	0	-0.048216	0.848597	0.999913	0
CCDC69	0.00195416	0.992133	0.999343	0	0.0918149	0.64471	0.999913	0
CCDC7	-0.420461	0.176839	0.828219	0	-0.149149	0.628527	0.999913	0
CCDC71	0.104391	0.512469	0.943739	0	0.0229383	0.88696	0.999913	0
CCDC71L	0.149658	0.373307	0.919816	0	0.0811973	0.631029	0.999913	0
CCDC74A	-0.0986013	0.634047	0.971384	0	-0.00104468	0.996023	0.999952	0
CCDC77	0.212411	0.199445	0.846167	0	-0.174349	0.307333	0.999913	0
CCDC78	-0.0420314	0.915364	0.997521	0	-0.0283645	0.943716	0.999913	0
CCDC8	-0.00396867	0.980682	0.999343	0	-0.110971	0.502437	0.999913	0
CCDC82	0.110784	0.391112	0.921105	0	0.238259	0.0654128	0.835613	0
CCDC84	-0.708523	0.0205807	0.48577	0	-0.119891	0.686657	0.999913	0
CCDC85B	0.0436984	0.839922	0.994859	0	0.201173	0.352414	0.999913	0
CCDC85C	0.197625	0.346791	0.912663	0	0.188374	0.374075	0.999913	0
CCDC86	0.298743	0.0334048	0.589033	0	0.0547992	0.697635	0.999913	0
CCDC88A	0.187417	0.231382	0.865806	0	0.0287972	0.854291	0.999913	0
CCDC88B	-0.55863	0.095318	0.757127	0	-0.0923361	0.778309	0.999913	0
CCDC88C	0.116549	0.477557	0.935518	0	0.114615	0.486452	0.999913	0
CCDC9	0.0675414	0.674684	0.978154	0	0.00552967	0.972937	0.999952	0
CCDC90B	-0.176487	0.228981	0.861828	0	-0.0135106	0.926588	0.999913	0
CCDC91	0.131854	0.287985	0.895254	0	0.0191004	0.878546	0.999913	0
CCDC92	0.162574	0.330127	0.909427	0	0.401338	0.0156422	0.517864	0
CCDC93	-0.0901738	0.560551	0.955887	0	-0.119408	0.443749	0.999913	0
CCDC94	0.206864	0.180122	0.830175	0	0.136057	0.384365	0.999913	0
CCDC97	-0.243614	0.148927	0.813242	0	-0.350239	0.0409202	0.739076	0
CCHCR1	0.222876	0.170533	0.824849	0	0.220574	0.178451	0.98563	0
CCM2	-0.16203	0.446672	0.930187	0	0.315914	0.131871	0.951079	0
CCNA2	0.0261133	0.848099	0.995973	0	0.00575487	0.966345	0.999952	0
CCNB1	0.0198815	0.891942	0.997521	0	-0.05924	0.685904	0.999913	0
CCNB1IP1	-0.37943	0.0436188	0.638286	0	-0.302155	0.108329	0.903857	0
CCNB2	-0.0385164	0.772724	0.988652	0	-0.136867	0.305736	0.999913	0
CCNC	-0.134052	0.353745	0.91567	0	-0.113513	0.432706	0.999913	0
CCND1	-0.0881608	0.578151	0.959726	0	-0.342575	0.0338176	0.689887	0
CCND2	-0.0235993	0.893148	0.997521	0	-0.171996	0.328287	0.999913	0
CCND3	-0.0587852	0.642526	0.973254	0	-0.06528	0.60666	0.999913	0
CCNDBP1	-0.0605463	0.704833	0.980989	0	-0.101977	0.525404	0.999913	0
CCNE1	0.0922645	0.509559	0.943251	0	-0.116228	0.413706	0.999913	0
CCNE2	0.0679297	0.665498	0.976456	0	0.128239	0.415972	0.999913	0
CCNF	-0.00599278	0.963462	0.997856	0	0.106052	0.417917	0.999913	0
CCNG1	-0.103177	0.439809	0.927836	0	-0.208183	0.119656	0.925848	0
CCNG2	-0.481329	0.116355	0.777939	0	-0.108474	0.720682	0.999913	0
CCNH	-0.189065	0.142438	0.810031	0	-0.0793402	0.538301	0.999913	0
CCNI	0.0477102	0.722465	0.985034	0	0.0995813	0.458636	0.999913	0
CCNJ	0.244753	0.0809513	0.740116	0	-0.0250705	0.860588	0.999913	0
CCNK	0.127105	0.373947	0.919816	0	0.321939	0.0244187	0.616374	0
CCNL1	-0.134257	0.330005	0.909427	0	-0.0375741	0.785339	0.999913	0
CCNL2	-0.208242	0.101111	0.765015	0	-0.00842664	0.947017	0.999913	0
CCNT1	0.13665	0.246474	0.874535	0	0.185196	0.117113	0.921381	0
CCNT2	-0.114059	0.345462	0.912663	0	-0.189427	0.119675	0.925848	0
CCNY	0.096406	0.473101	0.933711	0	0.100724	0.455288	0.999913	0
CCNYL1	-0.166021	0.44429	0.928958	0	-0.0553277	0.799307	0.999913	0
CCNYL2	-0.6886	0.0120734	0.407311	0	-0.707919	0.0107823	0.432763	0
CCP110	0.166166	0.217772	0.855223	0	0.046558	0.731977	0.999913	0
CCPG1	-0.0653024	0.699812	0.98092	0	-0.0565566	0.7404	0.999913	0
CCR10	0.0847761	0.826473	0.994111	0	-0.0473616	0.905235	0.999913	0
CCRL2	0.250759	0.482105	0.936255	0	0.731933	0.038177	0.726634	0
CCRN4L	0.254077	0.0844122	0.742705	0	0.242567	0.102353	0.901149	0
CCS	-0.129875	0.634582	0.971384	0	0.0836194	0.758649	0.999913	0
CCSAP	-0.218158	0.118563	0.782764	0	0.0212052	0.879081	0.999913	0
CCSER2	-0.230009	0.0577895	0.681919	0	-0.118717	0.32798	0.999913	0
CCT2	0.314844	0.0604926	0.687428	0	-0.0358081	0.831009	0.999913	0
CCT3	0.039569	0.74742	0.985833	0	-0.0211123	0.863678	0.999913	0
CCT4	0.127499	0.362314	0.917922	0	0.0511461	0.714843	0.999913	0
CCT5	0.22156	0.129728	0.795409	0	-0.0866772	0.55343	0.999913	0
CCT5P1	0.22432	0.508341	0.942784	0	-0.0941433	0.790492	0.999913	0
CCT5P2	0.289584	0.419868	0.923795	0	0.147364	0.689637	0.999913	0
CCT6A	0.216789	0.119585	0.78582	0	-0.0536511	0.700179	0.999913	0
CCT6P1	-0.207916	0.351257	0.915281	0	-0.0756425	0.734861	0.999913	0
CCT6P2	0.647008	0.00511581	0.287292	0	0.120264	0.620681	0.999913	0
CCT6P3	-0.289217	0.36476	0.918841	0	0.196554	0.524794	0.999913	0
CCT7	0.0943378	0.4639	0.931339	0	-0.0697422	0.588829	0.999913	0
CCT8	0.0610366	0.643018	0.973254	0	4.48783e-05	0.999728	0.999952	0
CCT8P1	0.244919	0.0524878	0.667283	0	0.103256	0.416514	0.999913	0
CCZ1	0.0401342	0.795469	0.994111	0	-0.0661455	0.674322	0.999913	0
CCZ1B	-0.041957	0.807488	0.994111	0	-0.259113	0.140901	0.957817	0
CD151	0.190152	0.244807	0.87386	0	-0.0364584	0.825669	0.999913	0
CD164	-0.290747	0.0447261	0.640898	0	-0.370839	0.0106236	0.430345	0
CD22	-0.274141	0.290316	0.895485	0	-0.1461	0.57423	0.999913	0
CD226	-0.790443	0.0304226	0.562605	0	-0.020018	0.953227	0.999952	0
CD24P4	0.101176	0.752068	0.986077	0	0.563019	0.0705801	0.846467	0
CD276	-0.308772	0.320873	0.907501	0	0.183035	0.542471	0.999913	0
CD2AP	0.0833196	0.567078	0.956636	0	-0.0294466	0.839892	0.999913	0
CD2BP2	0.198246	0.236506	0.868647	0	0.0266028	0.876145	0.999913	0
CD320	0.110204	0.500652	0.94084	0	0.168781	0.304208	0.999913	0
CD33	0.0429528	0.782857	0.991736	0	-0.0112076	0.943131	0.999913	0
CD36	-0.373589	0.133994	0.801244	0	-0.721505	0.00467071	0.29158	0
CD37	-0.279819	0.149265	0.813242	0	-0.273193	0.161258	0.96797	0
CD3D	-0.311919	0.0960305	0.757401	0	0.152686	0.410762	0.999913	0
CD3EAP	0.176829	0.211162	0.854854	0	0.0266073	0.851587	0.999913	0
CD3G	0.0250066	0.934346	0.997534	0	0.3435	0.251087	0.999913	0
CD44	0.160159	0.534435	0.948813	0	0.264937	0.306085	0.999913	0
CD46	-0.299774	0.0257783	0.522743	0	-0.183416	0.172467	0.981091	0
CD47	-0.330075	0.0101275	0.386832	0	-0.322829	0.0122617	0.466013	0
CD52	-0.169578	0.424229	0.924769	0	0.536278	0.0114598	0.451166	0
CD53	-0.202417	0.167702	0.824576	0	-0.24543	0.0961902	0.897178	0
CD55	-0.0405247	0.758613	0.986327	0	0.0548098	0.677784	0.999913	0
CD58	-0.362369	0.087706	0.742705	0	-0.0800834	0.705191	0.999913	0
CD59	-0.0438459	0.756607	0.986238	0	-0.0721161	0.610943	0.999913	0
CD63	0.152276	0.25746	0.876197	0	0.236132	0.0792901	0.875037	0
CD69	-0.814166	0.000180158	0.0530175	0	-0.564308	0.00911059	0.413944	0
CD80	0.0568534	0.863342	0.995973	0	-0.769093	0.0353749	0.702111	0
CD81	0.096621	0.496718	0.940793	0	0.068197	0.633491	0.999913	0
CD82	0.351217	0.355394	0.91567	0	0.0266037	0.946571	0.999913	0
CD83	0.262452	0.296766	0.899322	0	-0.193546	0.469168	0.999913	0
CD84	-0.341799	0.192502	0.839269	0	-0.426139	0.11162	0.90886	0
CD96	-0.702111	0.000171737	0.0530175	0	-0.96536	3.47721e-07	0.000732707	1
CD97	-0.0390896	0.773771	0.988652	0	0.0455409	0.738267	0.999913	0
CD99L2	0.00133832	0.99256	0.999343	0	0.177301	0.216938	0.998453	0
CDADC1	0.115638	0.614125	0.969707	0	0.0283777	0.902872	0.999913	0
CDAN1	0.0851916	0.697673	0.98092	0	0.185532	0.398281	0.999913	0
CDC123	0.0211212	0.856775	0.995973	0	-0.147162	0.210792	0.995098	0
CDC14A	0.0114867	0.92155	0.997521	0	0.0620221	0.59554	0.999913	0
CDC14B	-0.0415243	0.814693	0.994111	0	0.0451322	0.799759	0.999913	0
CDC16	-0.149212	0.197907	0.845166	0	-0.180512	0.120928	0.928513	0
CDC20	0.0824996	0.532436	0.948813	0	-0.0146286	0.912096	0.999913	0
CDC20P1	0.474706	0.0152291	0.438591	0	0.332055	0.0961977	0.897178	0
CDC23	0.139048	0.306261	0.90128	0	0.0106419	0.937858	0.999913	0
CDC25A	0.216282	0.15871	0.819331	0	-0.0955567	0.536241	0.999913	0
CDC25B	0.212197	0.120217	0.78633	0	0.322799	0.0183521	0.558873	0
CDC25C	-0.0147025	0.924738	0.997521	0	-0.058622	0.708651	0.999913	0
CDC26	0.183476	0.266628	0.882245	0	0.279343	0.0918272	0.897178	0
CDC27	0.109494	0.386297	0.920358	0	0.0253021	0.841507	0.999913	0
CDC34	-0.107407	0.378995	0.919816	0	-0.0334888	0.784304	0.999913	0
CDC37	0.160211	0.177662	0.828219	0	0.102457	0.390081	0.999913	0
CDC37L1	0.105874	0.594258	0.962665	0	0.28701	0.147815	0.957817	0
CDC40	-0.0665881	0.633062	0.971384	0	-0.266299	0.0597392	0.813882	0
CDC42	-0.126616	0.365162	0.918965	0	-0.0432156	0.757286	0.999913	0
CDC42BPA	0.116799	0.44612	0.930187	0	0.185346	0.226918	0.999913	0
CDC42BPB	-0.162887	0.236576	0.868647	0	-0.0163625	0.905368	0.999913	0
CDC42BPG	-0.0219761	0.92171	0.997521	0	0.159633	0.47439	0.999913	0
CDC42EP1	0.0822946	0.569283	0.957027	0	0.0685468	0.636046	0.999913	0
CDC42EP2	-0.274986	0.233472	0.867406	0	-0.0321217	0.888315	0.999913	0
CDC42EP3	0.162792	0.534073	0.948813	0	0.216041	0.413736	0.999913	0
CDC42EP4	0.233147	0.248662	0.875592	0	0.244803	0.229749	0.999913	0
CDC42P6	-0.192168	0.177207	0.828219	0	-0.197422	0.166683	0.976321	0
CDC42SE1	0.139173	0.237552	0.868647	0	0.110506	0.350056	0.999913	0
CDC42SE2	0.0239502	0.838312	0.994785	0	0.0428743	0.715757	0.999913	0
CDC45	0.0124569	0.921112	0.997521	0	0.0738328	0.55739	0.999913	0
CDC5L	0.212107	0.119518	0.78582	0	0.0238029	0.861651	0.999913	0
CDC6	0.0290674	0.822019	0.994111	0	-0.257623	0.0481975	0.787024	0
CDC7	0.0431921	0.729434	0.985034	0	0.0915906	0.463966	0.999913	0
CDC73	0.0423523	0.733445	0.985279	0	-0.0931479	0.455846	0.999913	0
CDCA2	0.212215	0.0986806	0.760411	0	0.127195	0.32479	0.999913	0
CDCA3	0.181385	0.253108	0.875592	0	0.116297	0.46687	0.999913	0
CDCA4	0.142219	0.280528	0.888045	0	0.0377548	0.776509	0.999913	0
CDCA5	0.144151	0.255536	0.876197	0	0.0335186	0.793378	0.999913	0
CDCA7	-0.0233145	0.847501	0.995973	0	-0.0655844	0.590181	0.999913	0
CDCA7L	0.635128	0.0157643	0.441143	0	0.359651	0.1902	0.98715	0
CDCA8	0.185167	0.116761	0.7793	0	-0.0542138	0.649172	0.999913	0
CDCP1	-0.233426	0.095045	0.757127	0	-0.00314847	0.981999	0.999952	0
CDH18	-0.621214	0.00519228	0.287292	0	-0.714477	0.00178549	0.176359	0
CDH24	-0.148204	0.485081	0.937154	0	0.056059	0.7909	0.999913	0
CDIPT	-0.0300663	0.853697	0.995973	0	-0.190319	0.252255	0.999913	0
CDK1	-0.0373965	0.819747	0.994111	0	-0.103405	0.528995	0.999913	0
CDK10	-0.0263864	0.867579	0.995973	0	-0.163082	0.309293	0.999913	0
CDK11A	-0.60471	0.100208	0.764304	0	-0.496365	0.178996	0.98563	0
CDK11B	0.120906	0.461212	0.931339	0	0.0745851	0.651008	0.999913	0
CDK12	-0.00626183	0.968229	0.998271	0	-0.142869	0.364366	0.999913	0
CDK13	0.039257	0.790571	0.993956	0	0.0641247	0.665136	0.999913	0
CDK16	-0.102323	0.376587	0.919816	0	-0.0898399	0.43877	0.999913	0
CDK17	0.0248084	0.842863	0.99577	0	0.180088	0.150038	0.958395	0
CDK19	-0.121668	0.445498	0.930058	0	-0.0738429	0.64489	0.999913	0
CDK2	0.249296	0.0343959	0.593101	0	0.193431	0.102823	0.90179	0
CDK2AP1	-0.0111359	0.948098	0.997534	0	-0.197746	0.25414	0.999913	0
CDK2AP2	0.143965	0.300598	0.901128	0	0.125811	0.368181	0.999913	0
CDK4	0.239207	0.0817897	0.742705	0	-0.0812178	0.557952	0.999913	0
CDK5	-0.114895	0.474496	0.934342	0	-0.156927	0.333327	0.999913	0
CDK5R1	0.0691702	0.815599	0.994111	0	-0.161502	0.595661	0.999913	0
CDK5RAP1	0.100676	0.512838	0.943944	0	0.0113438	0.941785	0.999913	0
CDK5RAP2	0.0586823	0.73663	0.985833	0	0.0614117	0.725225	0.999913	0
CDK5RAP3	0.10301	0.465164	0.931934	0	-0.0183892	0.897853	0.999913	0
CDK6	0.15407	0.383278	0.919816	0	0.0278174	0.874969	0.999913	0
CDK7	-0.00683478	0.958107	0.997856	0	-0.00805518	0.950792	0.999952	0
CDK8	0.124512	0.30101	0.901128	0	0.076376	0.528119	0.999913	0
CDK9	0.0888805	0.533465	0.948813	0	0.234818	0.0999675	0.898376	0
CDKAL1	-0.130332	0.255094	0.875688	0	-0.013723	0.904694	0.999913	0
CDKL1	0.100381	0.651358	0.973934	0	0.266889	0.22912	0.999913	0
CDKN1A	0.0779335	0.81168	0.994111	0	0.195255	0.552381	0.999913	0
CDKN1B	-0.00651628	0.963014	0.997856	0	-0.237587	0.0968749	0.897178	0
CDKN1C	-0.267934	0.080742	0.739944	0	-0.298568	0.0533281	0.793179	0
CDKN2AIP	0.0329455	0.850723	0.995973	0	-0.0732378	0.679127	0.999913	0
CDKN2AIPNL	-0.0777409	0.585229	0.961472	0	-0.07031	0.623481	0.999913	0
CDKN2C	0.0103609	0.935099	0.997534	0	0.160764	0.206439	0.99402	0
CDKN2D	0.201365	0.509519	0.943251	0	0.117457	0.706507	0.999913	0
CDKN3	-0.356848	0.0539679	0.67449	0	-0.0129496	0.944053	0.999913	0
CDPF1	-0.330144	0.256388	0.876197	0	-0.165552	0.568777	0.999913	0
CDR2	0.185989	0.227432	0.861569	0	0.219547	0.156561	0.960915	0
CDR2L	0.0350358	0.87699	0.997521	0	0.333385	0.137907	0.957817	0
CDS2	-0.00710828	0.966712	0.99822	0	-0.123382	0.474575	0.999913	0
CDT1	-0.0609037	0.702619	0.98092	0	0.0340047	0.831328	0.999913	0
CDV3	0.322279	0.0749079	0.722431	0	0.0532767	0.768653	0.999913	0
CDYL	0.0459186	0.737429	0.985833	0	0.107179	0.434714	0.999913	0
CEBPB	-0.245432	0.148584	0.813223	0	0.121585	0.46868	0.999913	0
CEBPD	0.113393	0.596073	0.962826	0	0.189462	0.378266	0.999913	0
CEBPG	-0.0407726	0.747658	0.985833	0	0.0415093	0.743626	0.999913	0
CEBPZ	0.191601	0.209866	0.854854	0	0.0615831	0.687202	0.999913	0
CECR5	0.179649	0.360251	0.916966	0	0.0332612	0.867678	0.999913	0
CECR7	-0.0237119	0.891468	0.997521	0	0.0648862	0.709821	0.999913	0
CELF1	0.00596171	0.969635	0.998647	0	-0.0449357	0.774551	0.999913	0
CELF2	-0.0208565	0.88793	0.997521	0	-0.180829	0.225732	0.999913	0
CELSR2	-0.134191	0.503814	0.94084	0	0.0766261	0.702435	0.999913	0
CELSR3	-0.50096	0.157066	0.81633	0	-0.448562	0.210268	0.995098	0
CENPA	-0.0413257	0.75537	0.986077	0	-0.0183426	0.890541	0.999913	0
CENPB	0.233447	0.25245	0.875592	0	-0.0353535	0.863595	0.999913	0
CENPBD1	0.0682541	0.624643	0.969707	0	-0.0517282	0.715309	0.999913	0
CENPC	0.0568704	0.651078	0.973934	0	0.0447619	0.722889	0.999913	0
CENPCP1	0.225274	0.421736	0.923795	0	0.459255	0.0990587	0.898376	0
CENPE	0.22186	0.215251	0.854854	0	0.0276733	0.877258	0.999913	0
CENPF	0.172085	0.392846	0.921278	0	0.149415	0.458245	0.999913	0
CENPH	-0.0221498	0.888831	0.997521	0	0.0580653	0.714677	0.999913	0
CENPI	-0.152275	0.355264	0.91567	0	-0.11336	0.494576	0.999913	0
CENPJ	0.0506225	0.707795	0.981259	0	-0.0463157	0.732879	0.999913	0
CENPK	-0.298945	0.07795	0.731806	0	-0.206477	0.223613	0.999913	0
CENPL	0.108316	0.421125	0.923795	0	-0.0758393	0.577335	0.999913	0
CENPM	0.177783	0.411306	0.92202	0	0.231687	0.288715	0.999913	0
CENPN	0.0153691	0.906242	0.997521	0	-0.126861	0.334458	0.999913	0
CENPO	0.0675656	0.616735	0.969707	0	-0.109189	0.423477	0.999913	0
CENPP	-0.0260353	0.850271	0.995973	0	0.134065	0.330848	0.999913	0
CENPQ	-0.304398	0.0510472	0.664297	0	-0.246071	0.11614	0.918666	0
CENPT	-0.0488093	0.744113	0.985833	0	-0.101044	0.502337	0.999913	0
CENPV	-0.0278704	0.862447	0.995973	0	-0.0836386	0.605439	0.999913	0
CENPW	-0.0794981	0.650106	0.973477	0	-0.0357265	0.839102	0.999913	0
CEP104	0.065632	0.646381	0.973394	0	-0.116808	0.41833	0.999913	0
CEP120	0.0906775	0.448436	0.930187	0	0.0711602	0.554107	0.999913	0
CEP128	0.328334	0.18986	0.838269	0	0.168534	0.505132	0.999913	0
CEP135	0.0135947	0.916462	0.997521	0	-0.0192199	0.88279	0.999913	0
CEP152	0.137916	0.291318	0.895485	0	0.0777297	0.554047	0.999913	0
CEP164	-0.233433	0.330949	0.909427	0	0.0196531	0.934557	0.999913	0
CEP170	-0.00153672	0.990466	0.999343	0	-0.0888465	0.491087	0.999913	0
CEP170B	-0.446756	0.0731651	0.720247	0	-0.279169	0.262307	0.999913	0
CEP170P1	-0.0313	0.914287	0.997521	0	0.197789	0.492776	0.999913	0
CEP19	0.215544	0.386945	0.920358	0	0.241453	0.337649	0.999913	0
CEP192	-0.0256704	0.831456	0.994184	0	-0.174357	0.150526	0.958395	0
CEP250	-0.0850405	0.700331	0.98092	0	0.0509306	0.817716	0.999913	0
CEP290	0.313821	0.0731727	0.720247	0	0.180336	0.304294	0.999913	0
CEP350	0.0945636	0.573748	0.958875	0	0.0354128	0.83333	0.999913	0
CEP41	0.259864	0.223338	0.859274	0	0.317575	0.139046	0.957817	0
CEP44	-0.250864	0.0725112	0.720247	0	0.0692549	0.61848	0.999913	0
CEP55	0.117977	0.411188	0.92202	0	0.0162501	0.910447	0.999913	0
CEP57	-0.0537431	0.682744	0.979923	0	-0.0658417	0.617204	0.999913	0
CEP57L1	-0.0407428	0.749026	0.985833	0	0.11743	0.356448	0.999913	0
CEP57L1P1	-0.236417	0.197792	0.845166	0	-0.0480398	0.793112	0.999913	0
CEP63	0.102028	0.520128	0.944214	0	-0.0799391	0.621078	0.999913	0
CEP68	-0.0983254	0.591534	0.962548	0	0.0756539	0.679136	0.999913	0
CEP70	-0.184328	0.192489	0.839269	0	-0.0240515	0.864905	0.999913	0
CEP72	0.0476072	0.772114	0.988652	0	0.28984	0.0765441	0.869454	0
CEP76	-0.373927	0.007062	0.328253	0	-0.323687	0.0204155	0.589298	0
CEP78	0.00671125	0.964103	0.997856	0	-0.0652814	0.664656	0.999913	0
CEP85	0.0321089	0.785843	0.992932	0	-0.03866	0.744457	0.999913	0
CEP85L	0.0609848	0.696642	0.98092	0	0.150058	0.338192	0.999913	0
CEP89	-0.0726986	0.661175	0.975521	0	-0.15435	0.357574	0.999913	0
CEP95	-0.112989	0.376138	0.919816	0	-0.0559981	0.661672	0.999913	0
CEP97	0.115121	0.445772	0.930187	0	0.238488	0.114841	0.914319	0
CEPT1	-0.128211	0.290081	0.895485	0	-0.115607	0.342386	0.999913	0
CERCAM	-0.0425869	0.82889	0.99414	0	0.0164575	0.933666	0.999913	0
CERK	-0.0296968	0.847376	0.995973	0	-0.107722	0.492027	0.999913	0
CERS2	0.0567402	0.643379	0.973254	0	-0.022613	0.854056	0.999913	0
CERS5	-0.0401881	0.799405	0.994111	0	-0.0526976	0.741129	0.999913	0
CERS6	0.41658	0.0258244	0.522743	0	0.201912	0.288458	0.999913	0
CES2	0.198954	0.157508	0.81633	0	0.0513199	0.718975	0.999913	0
CETN2	-0.26441	0.149927	0.813242	0	-0.0614547	0.73743	0.999913	0
CETN3	0.00729692	0.964451	0.997856	0	0.00184137	0.991055	0.999952	0
CFD	-0.000943804	0.995706	0.999903	0	0.0914969	0.602529	0.999913	0
CFDP1	0.16675	0.260743	0.876379	0	-0.071859	0.631686	0.999913	0
CFH	-0.350967	0.0109822	0.398274	0	-0.459951	0.00088833	0.11948	0
CFL1	0.188416	0.123206	0.788833	0	0.0791905	0.517383	0.999913	0
CFL2	-0.160349	0.360114	0.916966	0	-0.0516514	0.768607	0.999913	0
CFLAR	-0.110453	0.378875	0.919816	0	0.0224127	0.858332	0.999913	0
CGGBP1	-0.0247573	0.8385	0.994785	0	0.0293391	0.809356	0.999913	0
CGRRF1	0.0361524	0.914872	0.997521	0	-0.410312	0.246489	0.999913	0
CHAC1	-0.412081	0.167277	0.824576	0	-0.38213	0.2033	0.99402	0
CHAC2	0.0425458	0.825459	0.994111	0	0.087601	0.651105	0.999913	0
CHAF1A	0.132723	0.39435	0.921278	0	0.217069	0.164052	0.972614	0
CHAF1B	0.00989834	0.933358	0.997534	0	0.0490548	0.679337	0.999913	0
CHAMP1	0.136193	0.376816	0.919816	0	0.217962	0.157555	0.96277	0
CHCHD1	-0.200197	0.240784	0.873022	0	-0.150247	0.378887	0.999913	0
CHCHD10	0.0864771	0.542075	0.951242	0	0.285813	0.0439685	0.765694	0
CHCHD2	-0.150894	0.39605	0.921278	0	-0.128666	0.469279	0.999913	0
CHCHD2P2	0.0705799	0.778799	0.990876	0	-0.252926	0.325346	0.999913	0
CHCHD2P6	0.0591409	0.798656	0.994111	0	-0.288873	0.216874	0.998453	0
CHCHD2P9	-0.132526	0.533713	0.948813	0	-0.0424411	0.84233	0.999913	0
CHCHD3	0.217951	0.094908	0.757127	0	0.155266	0.234309	0.999913	0
CHCHD3P3	0.297048	0.0686358	0.711864	0	0.2075	0.209601	0.995098	0
CHCHD4	0.227285	0.0902954	0.748437	0	0.0747366	0.580931	0.999913	0
CHCHD5	-0.0317553	0.822563	0.994111	0	0.0255811	0.857002	0.999913	0
CHCHD6	0.00355754	0.990946	0.999343	0	-0.191011	0.560937	0.999913	0
CHCHD7	-0.0578656	0.713441	0.982995	0	-0.0353208	0.823447	0.999913	0
CHD1	0.274186	0.110963	0.773995	0	-0.0239008	0.889624	0.999913	0
CHD1L	0.150452	0.257226	0.876197	0	0.0658889	0.6212	0.999913	0
CHD2	-0.132794	0.486158	0.937154	0	0.134948	0.478831	0.999913	0
CHD3	0.0233375	0.912959	0.997521	0	0.194251	0.362939	0.999913	0
CHD4	0.215558	0.25384	0.875592	0	0.103021	0.585576	0.999913	0
CHD6	-0.0384425	0.797666	0.994111	0	0.141466	0.34534	0.999913	0
CHD7	0.281553	0.192321	0.839269	0	0.294838	0.172569	0.981091	0
CHD8	0.125119	0.454088	0.930187	0	0.0256421	0.878272	0.999913	0
CHD9	0.0168278	0.901673	0.997521	0	0.0782795	0.56581	0.999913	0
CHEK1	0.113023	0.380686	0.919816	0	0.0137176	0.915593	0.999913	0
CHEK2	-0.072898	0.605611	0.965975	0	0.116325	0.409441	0.999913	0
CHERP	-0.000117305	0.999325	0.999903	0	0.0409827	0.767672	0.999913	0
CHFR	-0.129823	0.412824	0.922167	0	-0.150712	0.346357	0.999913	0
CHIC1	0.0645062	0.821935	0.994111	0	0.215866	0.451932	0.999913	0
CHIC2	-0.173594	0.421949	0.923795	0	-0.348188	0.117631	0.922674	0
CHID1	0.0988423	0.571751	0.957595	0	-0.258067	0.145664	0.957817	0
CHKA	0.175859	0.292453	0.895929	0	0.12656	0.451669	0.999913	0
CHM	-0.00941541	0.954807	0.997534	0	-0.0270923	0.871622	0.999913	0
CHML	0.131889	0.415411	0.92368	0	0.0062799	0.969089	0.999952	0
CHMP1A	0.169262	0.237154	0.868647	0	-0.072113	0.620772	0.999913	0
CHMP1B	0.017182	0.91528	0.997521	0	0.00145071	0.99287	0.999952	0
CHMP2A	-0.0885448	0.463682	0.931339	0	-0.100429	0.407374	0.999913	0
CHMP2B	-0.132038	0.316351	0.904309	0	0.0429794	0.744052	0.999913	0
CHMP3	0.152682	0.288268	0.895449	0	-0.138211	0.34345	0.999913	0
CHMP4B	0.304607	0.0204525	0.48577	0	0.175456	0.184513	0.98563	0
CHMP4C	0.21216	0.188613	0.838237	0	0.174088	0.28575	0.999913	0
CHMP5	-0.211841	0.160374	0.820342	0	-0.227636	0.132766	0.953726	0
CHMP6	0.151291	0.489483	0.93753	0	-0.160511	0.474781	0.999913	0
CHMP7	0.346241	0.0394848	0.615355	0	0.0509358	0.76809	0.999913	0
CHORDC1	0.152935	0.266634	0.882245	0	-0.0383371	0.781501	0.999913	0
CHP1	0.092425	0.472378	0.933645	0	-0.0549493	0.670495	0.999913	0
CHPF	0.0697243	0.725179	0.985034	0	-0.0549333	0.783194	0.999913	0
CHPF2	-0.146867	0.362498	0.917922	0	0.0170562	0.915715	0.999913	0
CHPT1	-0.0694446	0.596546	0.962826	0	-0.0278538	0.832513	0.999913	0
CHRAC1	-0.0687776	0.563764	0.956476	0	-0.0273155	0.818882	0.999913	0
CHRNA5	0.411791	0.0484664	0.657468	0	0.214226	0.316606	0.999913	0
CHRNB1	-0.0171197	0.937454	0.997534	0	-0.0230789	0.917048	0.999913	0
CHST10	0.142697	0.399387	0.921278	0	0.101652	0.550895	0.999913	0
CHST11	0.198733	0.156032	0.816006	0	0.0912683	0.517317	0.999913	0
CHST12	0.00289292	0.988392	0.999343	0	0.0283065	0.887911	0.999913	0
[truncated: 10,645 more rows]
