# Supplementary material for: Inheritable Silencing of Endogenous Genes by Hit-and-Run Targeted Epigenetic Editing
Source: Cell. 2016 Sep 22;167(1):219–232.e14. doi: 10.1016/j.cell.2016.09.006 (PMC5039111; doi:10.1016/j.cell.2016.09.006)
Supplement: Table S7. Off-Target Analysis, Related to the Figure 7 — Putative off-target sites of the ETRs were predicted as described in STAR Methods. For each putative off-target, we report the closest methylated region and the closest gene. Fold changes and statistical analyses refer to TALE-silenced versus mock-treated cells or dCas9-silenced versus mock-treated cells (Tables S5 and S6). Provided as a media file. [file mmc7.xlsx]

## Sheet: Sheet1
Table S7, related to Figure 7. Off-target analysis.
		Closest Methylated Region					Closest Gene
ETR	Predicted Target	Position	logFC	p-value	FDR	Distance	Gene Symbol	logFC	p-value	FDR	Distance
CRISPR/dCas9	chr1:9527768	chr1:9488125-9488572	-0.178214	0.560446	1	-39197	RNA5SP40	.	.	.	-29932
CRISPR/dCas9	chr1:10704752	chr1:10690990-10691252	0.370795	0.303877	1	-13501	RP4-734G22.3	.	.	.	9618
CRISPR/dCas9	chr1:22159349	chr1:22159674-22159843	-0.301608	0.394014	1	306	LDLRAD2	.	.	.	-7636
CRISPR/dCas9	chr1:30217063	chr1:30196133-30196875	0.0536242	0.800707	1	-20189	RP4-656G21.1	.	.	.	-34670
CRISPR/dCas9	chr1:113919487	chr1:113926706-113926832	-1.08654	0.163731	1	7200	RP11-512F24.1	0.346899	0.0832126	0.889312	73843
CRISPR/dCas9	chr1:183575332	chr1:183585777-183586029	0.584516	0.540123	1	10426	SMG7	0.0499457	0.73254	0.999913	-7952
CRISPR/dCas9	chr1:201700273	chr1:201702067-201702267	-0.0545422	0.89026	1	1775	RNU6-501P	.	.	.	2340
CRISPR/dCas9	chr1:225655199	chr1:225655449-225655856	0.0392376	0.881484	1	231	RP11-496N12.6	.	.	.	-2155
CRISPR/dCas9	chr1:226853549	chr1:226837007-226837231	-0.54725	0.181136	1	-16319	ITPKB-IT1	.	.	.	9199
CRISPR/dCas9	chr1:231351073	chr1:231350260-231350726	0.587532	0.0521785	1	-348	TRIM67	.	.	.	6209
CRISPR/dCas9	chr1:248177080	chr1:248207824-248208138	-0.12177	0.916404	1	30725	OR2L5	.	.	.	9088
CRISPR/dCas9	chr10:6167010	chr10:6167649-6167941	-0.218585	0.456157	1	620	RBM17	0.104931	0.417074	0.999913	-7591
CRISPR/dCas9	chr10:9558095	chr10:9747055-9747423	-1.32669	0.228603	1	188941	HSP90AB7P	.	.	.	208264
CRISPR/dCas9	chr10:48374187	chr10:48410208-48410359	0.577577	0.219199	1	36002	ZNF488	.	.	.	-322
CRISPR/dCas9	chr10:78799296	chr10:78841760-78842051	0.541542	0.559542	1	42445	RP11-443A13.5	.	.	.	-58915
CRISPR/dCas9	chr10:81919844	chr10:81916445-81923408	0.00855714	0.940852	1	0	PLAC9	.	.	.	-14730
CRISPR/dCas9	chr10:104573128	chr10:104575540-104575979	0.384215	0.27159	1	2393	WBP1L	-0.0117454	0.937804	0.999913	2873
CRISPR/dCas9	chr10:106354699	chr10:106108808-106109031	-0.115206	0.887129	1	-245669	RP11-127O4.2	.	.	.	22012
CRISPR/dCas9	chr10:112888352	chr10:112776219-112776386	-0.525898	0.125915	1	-111967	RP11-479A21.1	.	.	.	-23347
CRISPR/dCas9	chr10:115766126	chr10:115771519-115772257	0.166833	0.677605	1	5374	ADRB1	.	.	.	40521
CRISPR/dCas9	chr10:126656284	chr10:126625639-126625960	0.429775	0.287296	1	-30325	ZRANB1	-0.392369	0.235153	0.999913	20454
CRISPR/dCas9	chr10:128259876	chr10:128190516-128190815	-0.0601484	0.917654	1	-69062	AL583860.1	.	.	.	-14244
CRISPR/dCas9	chr10:131075867	chr10:131022191-131022491	-0.440351	0.550529	1	-53377	RP11-168C9.1	.	.	.	14099
CRISPR/dCas9	chr10:131326185	chr10:131022191-131022491	-0.440351	0.550529	1	-303695	AL355531.2	.	.	.	-16661
CRISPR/dCas9	chr11:20136760	chr11:20137073-20137247	-0.409907	0.424656	1	294	NAV2-AS1	.	.	.	5398
CRISPR/dCas9	chr11:71929521	chr11:71931013-71931240	0.158716	0.564959	1	1473	FOLR2	.	.	.	3453
CRISPR/dCas9	chr11:84255229	chr11:84303707-84304006	-1.06801	0.258094	1	48459	HNRNPA1P72	.	.	.	2640
CRISPR/dCas9	chr11:95149070	chr11:95169581-95169859	0	1	1	20492	Y_RNA	0.0750996	0.732018	0.999913	57448
CRISPR/dCas9	chr11:107378442	chr11:107378895-107379205	0.168914	0.779609	1	434	CWF19L2	0.0796968	0.654112	0.999913	-49871
CRISPR/dCas9	chr11:109480075	chr11:109710278-109710584	-1.71765	0.0800389	1	230184	RP11-708B6.2	.	.	.	-25443
CRISPR/dCas9	chr11:126278251	chr11:126278147-126278451	0.378888	0.254088	1	0	ST3GAL4	0.381618	0.153777	0.958395	31968
CRISPR/dCas9	chr12:11041003	chr12:11040651-11040974	-0.736707	0.240037	1	-30	PRH1	.	.	.	-4150
CRISPR/dCas9	chr12:15114262	chr12:14965010-14965323	-0.0715372	0.816975	1	-148940	ARHGDIB	-0.372399	0.0208785	0.59721	380
CRISPR/dCas9	chr12:31391710	chr12:31405122-31405398	0.444955	0.330412	1	13393	RP11-627K11.5	.	.	.	5889
CRISPR/dCas9	chr12:52679666	chr12:52557239-52557538	0.267876	0.757698	1	-122129	KRT81	.	.	.	5632
CRISPR/dCas9	chr12:54324392	chr12:54329227-54329521	0.631206	0.527287	1	4816	HOXC-AS5	.	.	.	9015
CRISPR/dCas9	chr12:54607067	chr12:54605735-54606050	-0.48079	0.170181	1	-1018	MIR3198-2	.	.	.	18173
CRISPR/dCas9	chr12:107983441	chr12:107922812-107922994	0.51316	0.221805	1	-60448	RP11-128P10.1	.	.	.	28037
CRISPR/dCas9	chr12:108724888	chr12:108722048-108722371	1.82913	0.0508455	1	-2518	CMKLR1	.	.	.	8210
CRISPR/dCas9	chr12:111352096	chr12:111368203-111368471	-0.0596512	0.89429	1	16088	MYL2	.	.	.	6410
CRISPR/dCas9	chr12:113703866	chr12:113705316-113706292	0.0647889	0.817608	1	1431	TPCN1	-0.102839	0.576613	0.999913	32504
CRISPR/dCas9	chr12:128784214	chr12:128817953-128818338	-0.0995693	0.732258	1	33720	MIR3612	.	.	.	-5492
CRISPR/dCas9	chr13:28296152	chr13:28250058-28251722	-0.467215	0.189402	1	-44431	NPM1P4	.	.	.	-24812
CRISPR/dCas9	chr13:29197452	chr13:29195775-29196759	0.39199	0.464531	1	-694	EIF4A1P7	0.161766	0.698408	0.999913	-23264
CRISPR/dCas9	chr13:51661435	chr13:51748482-51748804	-1.50649	0.026773	0.940746	87028	GUCY1B2	.	.	.	-6438
CRISPR/dCas9	chr13:61387614	chr13:61159298-61159585	-1.33146	0.0672709	1	-228030	RNY4P31	.	.	.	3289
CRISPR/dCas9	chr14:72189919	chr14:72189604-72189898	2.53717	0.0493645	1	-22	SIPA1L1	0.418263	0.0417179	0.750925	18007
CRISPR/dCas9	chr14:75978766	chr14:75991746-75992037	0.938201	0.306928	1	12961	BATF	.	.	.	34572
CRISPR/dCas9	chr14:76014777	chr14:76011929-76012143	-1.02415	0.2527	1	-2635	BATF	.	.	.	-1420
CRISPR/dCas9	chr14:78786988	chr14:78691095-78691386	3.47104	0.0368648	0.992926	-95603	RP11-332E19.2	.	.	.	-37270
CRISPR/dCas9	chr15:34358246	chr15:34354497-34355340	0.299828	0.598159	1	-2907	CHRM5	.	.	.	-956
CRISPR/dCas9	chr15:39392064	chr15:39419011-39419187	-0.0725018	0.865741	1	26928	RP11-62C7.2	.	.	.	-74946
CRISPR/dCas9	chr15:45003806	chr15:45003404-45003721	6.53848	1.27503e-10	2.53584e-05	-86	B2M	-4.56671	2.64736e-32	1.67353e-28	7249
CRISPR/dCas9	chr15:53553366	chr15:53707715-53707735	-0.216165	0.873399	1	154330	RP11-209E8.1	.	.	.	-131472
CRISPR/dCas9	chr15:68836115	chr15:68939700-68939987	-0.501978	0.614552	1	103566	ITGA11	.	.	.	-111615
CRISPR/dCas9	chr15:69761480	chr15:69762704-69762950	-0.511462	0.487449	1	1205	RP11-253M7.4	.	.	.	-7336
CRISPR/dCas9	chr15:75193951	chr15:75195718-75195936	0.20762	0.508622	1	1748	CTD-2235H24.2	.	.	.	-922
CRISPR/dCas9	chr15:76392486	chr15:76342802-76343527	0.554583	0.451337	1	-48960	NRG4	.	.	.	-40351
CRISPR/dCas9	chr15:93742793	chr15:93786159-93786184	-0.717031	0.296052	1	43347	AC112693.2	.	.	.	8464
CRISPR/dCas9	chr15:100020997	chr15:100078163-100078454	0.598987	0.596911	1	57147	AC015660.1	.	.	.	17561
CRISPR/dCas9	chr16:421029	chr16:415614-415866	-0.109287	0.695271	1	-5164	MRPL28	-0.176835	0.159413	0.965012	-503
CRISPR/dCas9	chr16:2163874	chr16:2163703-2163885	0.277337	0.304184	1	0	RP11-304L19.4	.	.	.	-532
CRISPR/dCas9	chr16:12752632	chr16:12748359-12748541	-0.170183	0.639387	1	-4092	CTD-3037G24.3	.	.	.	-47732
CRISPR/dCas9	chr16:16455566	chr16:16449207-16449359	-0.084335	0.835198	1	-6208	AC138969.4	.	.	.	-11120
CRISPR/dCas9	chr16:18484305	chr16:18484180-18484479	-0.336845	0.678266	1	0	RP11-1212A22.1	.	.	.	4071
CRISPR/dCas9	chr16:22714841	chr16:22553592-22553696	0.650896	0.659322	1	-161146	RN7SL245P	.	.	.	-66777
CRISPR/dCas9	chr16:23001435	chr16:23077433-23077732	-0.204704	0.645337	1	75979	RP11-20G6.2	.	.	.	33477
CRISPR/dCas9	chr16:27249527	chr16:27249218-27249455	0.199874	0.597248	1	-73	KDM8	0.0686056	0.786146	0.999913	-16439
CRISPR/dCas9	chr16:48911126	chr16:48964639-48966463	-0.0486935	0.797693	1	53494	RP11-42I10.3	.	.	.	-27201
CRISPR/dCas9	chr16:66647592	chr16:66648461-66648554	0.899148	0.269645	1	850	CMTM3	0.0707194	0.653212	0.999913	183
CRISPR/dCas9	chr16:74016084	chr16:73863870-73864147	0	1	1	-151938	RPSAP56	.	.	.	-40662
CRISPR/dCas9	chr16:85571735	chr16:85572246-85572371	-0.14804	0.65047	1	492	RP11-118F19.1	.	.	.	45422
CRISPR/dCas9	chr17:7364701	chr17:7368035-7368328	0.144775	0.605709	1	3315	CHRNB1	-0.0230789	0.917048	0.999913	-3676
CRISPR/dCas9	chr17:14752348	chr17:14927712-14928411	-0.00486749	0.989703	1	175345	AC005863.2	.	.	.	51503
CRISPR/dCas9	chr17:14931244	chr17:14927712-14928411	-0.00486749	0.989703	1	-2834	CDRT7	.	.	.	4010
CRISPR/dCas9	chr17:48549131	chr17:48554615-48554912	0.00385794	0.991202	1	5465	CHAD	.	.	.	-2805
CRISPR/dCas9	chr17:50823050	chr17:50805581-50805868	-4.57837	0.00738997	0.727241	-17183	AC102948.2	.	.	.	153878
CRISPR/dCas9	chr17:72470008	chr17:72465774-72466068	-0.77437	0.414506	1	-3941	CD300A	.	.	.	10905
CRISPR/dCas9	chr17:74508533	chr17:74512136-74512473	0.0545785	0.848594	1	3584	RHBDF2	.	.	.	-10662
CRISPR/dCas9	chr17:78191983	chr17:78189105-78190489	-0.142341	0.451102	1	-1495	SGSH	0.107322	0.714203	0.999913	2719
CRISPR/dCas9	chr17:78960881	chr17:78970171-78970536	-0.189109	0.493724	1	9271	RPL12P37	.	.	.	-10134
CRISPR/dCas9	chr17:79871453	chr17:79871882-79872074	-0.518299	0.127114	1	410	PCYT2	-0.229763	0.0845228	0.892191	-2114
CRISPR/dCas9	chr18:2968938	chr18:2967857-2968005	-0.202594	0.613483	1	-934	RP11-737O24.2	.	.	.	-8185
CRISPR/dCas9	chr18:10856980	chr18:10857947-10858378	0.146487	0.746367	1	948	RP11-513M1.1	.	.	.	51781
CRISPR/dCas9	chr18:65310111	chr18:65407438-65407655	-2.119	0.121206	1	97308	RP11-28O3.2	.	.	.	33184
CRISPR/dCas9	chr18:67069276	chr18:67117423-67117717	0	1	1	48128	RP11-465I4.3	.	.	.	69676
CRISPR/dCas9	chr18:77161508	chr18:77162451-77162758	-0.128668	0.752281	1	924	ATP9B	0.0796333	0.632718	0.999913	-23226
CRISPR/dCas9	chr19:1765256	chr19:1793948-1794109	-0.0922638	0.785211	1	28673	ONECUT3	.	.	.	15711
CRISPR/dCas9	chr19:8398701	chr19:8397459-8397732	0.122346	0.695278	1	-970	KANK3	.	.	.	9425
CRISPR/dCas9	chr19:10913632	chr19:10911592-10912467	-0.0871471	0.63789	1	-1166	MIR199A1	.	.	.	14520
CRISPR/dCas9	chr19:11287220	chr19:11288804-11289906	-0.138497	0.56569	1	1565	SPC24	-0.0148824	0.927651	0.999913	-20737
CRISPR/dCas9	chr19:13996342	chr19:13996746-13997244	-0.0631616	0.83689	1	385	NANOS3	.	.	.	-4772
CRISPR/dCas9	chr19:18759221	chr19:18758804-18759031	-0.209995	0.459996	1	-191	RN7SL155P	.	.	.	-16504
CRISPR/dCas9	chr19:38652843	chr19:38651150-38651960	-0.0379475	0.880211	1	-884	CTB-102L5.7	.	.	.	24042
CRISPR/dCas9	chr19:47885741	chr19:47886075-47886443	-0.00554062	0.983204	1	315	DHX34	-0.0418522	0.745368	0.999913	200
CRISPR/dCas9	chr2:611659	chr2:604789-605383	0.437532	0.0407951	1	-6277	AC093326.3	.	.	.	-33515
CRISPR/dCas9	chr2:1797265	chr2:1721958-1722132	-0.122008	0.690948	1	-75134	AC093390.1	.	.	.	35154
CRISPR/dCas9	chr2:46315523	chr2:46328718-46329024	-3.60113	0.0397289	1	13176	AC017006.2	.	.	.	-9557
CRISPR/dCas9	chr2:46520810	chr2:46521897-46523012	-0.453762	0.0852301	1	1068	AC016696.1	.	.	.	-36495
CRISPR/dCas9	chr2:72232534	chr2:72292231-72292525	2.59189	0.127995	1	59678	RPS20P10	.	.	.	-20971
CRISPR/dCas9	chr2:80504647	chr2:80501510-80501804	0.460793	0.635869	1	-2844	LRRTM1	.	.	.	27207
CRISPR/dCas9	chr2:116140489	chr2:115680680-115680971	1.5008	0.098126	1	-459519	AC017040.1	.	.	.	86005
CRISPR/dCas9	chr2:170352673	chr2:170353042-170353329	-0.255691	0.382857	1	350	BBS5	0.214863	0.487952	0.999913	29739
CRISPR/dCas9	chr2:229901104	chr2:230049256-230049511	0.401455	0.605432	1	148133	AC007677.2	.	.	.	-31989
CRISPR/dCas9	chr2:234169339	chr2:234169639-234169903	0.38608	0.201272	1	281	SCARNA5	0.139137	0.578748	0.999913	15289
CRISPR/dCas9	chr2:237529726	chr2:237502360-237502758	0.265863	0.358541	1	-26969	ACKR3	.	.	.	-38726
CRISPR/dCas9	chr2:241510455	chr2:241509827-241510011	-0.361128	0.570903	1	-445	ANKMY1	0.177797	0.49569	0.999913	-1830
CRISPR/dCas9	chr20:38882898	chr20:39198377-39198664	-2.27903	0.0462687	1	315460	RP1-191L6.2	.	.	.	-127901
CRISPR/dCas9	chr20:49646344	chr20:49648170-49648332	-0.185945	0.643961	1	1807	KCNG1	.	.	.	-6679
CRISPR/dCas9	chr20:61815059	chr20:61816416-61817605	-0.00487086	0.9826	1	1338	RP5-963E22.4	.	.	.	-2805
CRISPR/dCas9	chr22:23241830	chr22:23206488-23206779	0.984946	0.103345	1	-35052	IGLJ2	.	.	.	0
CRISPR/dCas9	chr22:23247200	chr22:23284872-23285220	0.381829	0.464781	1	37653	IGLJ3	.	.	.	0
CRISPR/dCas9	chr22:27157967	chr22:27153021-27153229	-0.480097	0.462705	1	-4739	CTA-211A9.5	-0.170664	0.605391	0.999913	18183
CRISPR/dCas9	chr22:30762439	chr22:30763772-30764658	-0.346411	0.35013	1	1314	SF3A1	0.187419	0.147607	0.957817	-9504
CRISPR/dCas9	chr22:32594561	chr22:32726507-32726858	0.816701	0.371656	1	131927	IGLCOR22-1	.	.	.	1640
CRISPR/dCas9	chr22:50659771	chr22:50661588-50661866	-0.146772	0.606362	1	1798	SELO	0.00802047	0.973346	0.999952	-3727
CRISPR/dCas9	chr3:3085481	chr3:3163551-3163784	-0.912833	0.314895	1	78051	CNTN4	.	.	.	14144
CRISPR/dCas9	chr3:49167253	chr3:49167575-49167699	0.33019	0.499708	1	303	LAMB2	-0.411586	0.0796877	0.875037	3278
CRISPR/dCas9	chr3:59792265	chr3:59560441-59560766	0.134575	0.908124	1	-231500	NPCDR1	.	.	.	165298
CRISPR/dCas9	chr3:72642977	chr3:72642016-72642332	-0.122905	0.858194	1	-646	RP11-654C22.1	.	.	.	-10292
CRISPR/dCas9	chr3:72852225	chr3:72845771-72846004	-0.103186	0.83923	1	-6222	RP11-624D20.1	.	.	.	-29604
CRISPR/dCas9	chr3:128045380	chr3:128040714-128041001	0.0986686	0.762657	1	-4380	MIR1280	.	.	.	35701
CRISPR/dCas9	chr3:129709146	chr3:129759227-129759506	0.192402	0.789498	1	50062	RP11-93K22.1	.	.	.	8613
CRISPR/dCas9	chr3:143690736	chr3:143688129-143688503	0.456765	0.0960299	1	-2234	C3orf58	-0.0212091	0.894246	0.999913	76805
CRISPR/dCas9	chr3:181780618	chr3:181834905-181835137	0.484653	0.443972	1	54268	RP11-416O18.1	.	.	.	-52153
CRISPR/dCas9	chr4:11281039	chr4:11385028-11385322	1.83192	0.267342	1	103970	MIR572	.	.	.	89486
CRISPR/dCas9	chr4:53446112	chr4:53465357-53465648	0.433595	0.611797	1	19226	snoU13	-0.301869	0.374688	0.999913	-69831
CRISPR/dCas9	chr4:95457317	chr4:95461293-95461592	-0.35286	0.239315	1	3957	AC109925.1	.	.	.	-85275
CRISPR/dCas9	chr4:152850166	chr4:152682829-152683116	-0.939032	0.232412	1	-167051	RP11-73G16.3	.	.	.	-367
CRISPR/dCas9	chr4:157902198	chr4:158014643-158014930	-4.92335	0.00199067	0.555538	112426	RPPH1-3P	.	.	.	5627
CRISPR/dCas9	chr4:185720196	chr4:185720245-185720495	-0.0545734	0.863712	1	30	RP11-701P16.1	.	.	.	0
CRISPR/dCas9	chr5:484616	chr5:487039-487747	0.433737	0.112473	1	2404	CTD-2228K2.7	.	.	.	-3618
CRISPR/dCas9	chr5:3326782	chr5:3327298-3327585	0.927478	0.40694	1	497	RP11-121L11.3	.	.	.	134972
CRISPR/dCas9	chr5:11780821	chr5:11880615-11881185	-1.00028	0.0482421	1	99775	CTNND2	.	.	.	123314
CRISPR/dCas9	chr5:25711699	chr5:25666274-25666571	-4.7637	0.00335493	0.627268	-45129	RNU6-374P	.	.	.	-10267
CRISPR/dCas9	chr5:34713424	chr5:34713941-34714169	0.0928022	0.777028	1	498	CTD-2024P10.1	.	.	.	-56070
CRISPR/dCas9	chr5:38152322	chr5:38394614-38394910	0.0628407	0.929318	1	242273	CTD-2207A17.1	.	.	.	1475
CRISPR/dCas9	chr5:73855906	chr5:73876973-73877264	-0.792541	0.417777	1	21048	CTC-419K13.1	.	.	.	-23106
CRISPR/dCas9	chr5:149778229	chr5:149777500-149777721	-0.187206	0.755048	1	-509	TCOF1	0.229011	0.139154	0.957817	1622
CRISPR/dCas9	chr6:10503325	chr6:10514391-10514609	0.441311	0.265795	1	11047	RP11-360O19.4	.	.	.	11434
CRISPR/dCas9	chr6:90041786	chr6:90041643-90041967	0.763183	0.191119	1	0	GABRR2	.	.	.	-16769
CRISPR/dCas9	chr6:106057631	chr6:106130106-106130406	-3.28246	0.0549536	1	72456	RP3-359N14.2	.	.	.	22420
CRISPR/dCas9	chr6:126397891	chr6:126399857-126400045	-0.526412	0.460015	1	1947	TRMT11	0.0981328	0.45554	0.999913	-37470
CRISPR/dCas9	chr6:161315858	chr6:161296432-161296723	0.403297	0.394513	1	-19136	RP11-235G24.2	.	.	.	18792
CRISPR/dCas9	chr6:168956846	chr6:168955992-168956443	0.0612869	0.889038	1	-404	AL391319.1	.	.	.	111377
CRISPR/dCas9	chr7:73867387	chr7:73865348-73865490	-0.0680949	0.824489	1	-1898	RNA5SP233	.	.	.	34463
CRISPR/dCas9	chr7:75975517	chr7:75974540-75974687	0.359526	0.32139	1	-831	YWHAG	0.228804	0.0937058	0.897178	12811
CRISPR/dCas9	chr7:101196327	chr7:101199879-101200176	-0.0815852	0.89859	1	3533	COL26A1	.	.	.	5957
CRISPR/dCas9	chr7:107270035	chr7:107269587-107269789	0.0448085	0.870423	1	-247	WBP1LP2	.	.	.	-93
CRISPR/dCas9	chr7:134928009	chr7:134931664-134932159	-0.215371	0.440842	1	3636	STRA8	.	.	.	15215
CRISPR/dCas9	chr7:149175044	chr7:149173031-149174348	-0.237303	0.208733	1	-697	ZNF777	0.223015	0.120578	0.928513	-16831
CRISPR/dCas9	chr7:156019619	chr7:156030315-156030443	-0.0588904	0.926088	1	10677	RP11-362B23.1	.	.	.	36857
CRISPR/dCas9	chr8:2203741	chr8:2185678-2185972	-2.79947	0.0934401	1	-17770	MYOM2	.	.	.	-90267
CRISPR/dCas9	chr8:21907160	chr8:21907516-21907773	-0.139676	0.767289	1	337	FGF17	.	.	.	-841
CRISPR/dCas9	chr8:39304078	chr8:39328692-39328979	-0.391179	0.553208	1	24595	ADAM5	.	.	.	-29182
CRISPR/dCas9	chr8:48177071	chr8:48175995-48176213	0.232194	0.488821	1	-859	IGLV8OR8-1	.	.	.	-62552
CRISPR/dCas9	chr8:74031853	chr8:73977727-73977998	0.183693	0.655183	1	-53856	SBSPON	.	.	.	4450
CRISPR/dCas9	chr8:98941651	chr8:98904380-98905349	-0.204087	0.542942	1	-36303	RPS23P1	.	.	.	-63939
CRISPR/dCas9	chr8:123363136	chr8:123511752-123512214	0.267182	0.346116	1	148597	RP11-94A24.1	.	.	.	77634
CRISPR/dCas9	chr8:142590637	chr8:142550968-142551508	-0.0630473	0.774953	1	-39130	AC138647.1	.	.	.	-61801
CRISPR/dCas9	chr8:143336186	chr8:143336757-143337997	-0.0208487	0.891646	1	552	CTD-3135A9.3	.	.	.	-6960
CRISPR/dCas9	chr9:2269211	chr9:2195262-2195530	0.0615677	0.925143	1	-73682	RN7SL592P	.	.	.	-39971
CRISPR/dCas9	chr9:77387226	chr9:77477973-77478780	0.698045	0.284522	1	90728	RN7SKP47	.	.	.	27892
CRISPR/dCas9	chr9:104522205	chr9:104541069-104541282	0.479657	0.715247	1	18845	GRIN3A	.	.	.	-21344
CRISPR/dCas9	chr9:122908645	chr9:123146310-123146519	-0.193704	0.681578	1	237646	MIR147A	.	.	.	98663
CRISPR/dCas9	chr9:133833172	chr9:133833948-133834486	-0.00096156	0.985184	1	757	RP11-83J21.3	.	.	.	-12266
CRISPR/dCas9	chr9:137293172	chr9:137291883-137292088	0.226806	0.497176	1	-1085	MIR4669	.	.	.	-21855
CRISPR/dCas9	chrX:20333531	chrX:20301468-20301680	0.229463	0.852443	1	-31852	RPS6KA3	0.10777	0.44915	0.999913	-48009
CRISPR/dCas9	chrX:39075270	chrX:39305127-39305418	1.16647	0.326829	1	229838	RP11-265P11.1	.	.	.	83750
CRISPR/dCas9	chrX:46509485	chrX:46434911-46435202	-0.0505002	0.950479	1	-74284	PGAM1P7	.	.	.	-2721
CRISPR/dCas9	chrX:71169236	chrX:71123255-71123544	0	1	1	-45693	RNU6-1078P	.	.	.	16668
CRISPR/dCas9	chrX:147700723	chrX:147679170-147679491	0.0850967	0.906556	1	-21233	AFF2-IT1	.	.	.	-71806
CRISPR/dCas9	chrY:14577674	chrY:13866768-13869838	0.0920586	0.518834	1	-707837	XGPY	.	.	.	41477
CRISPR/dCas9	chrY:26318542	chrY:26673311-26673578	0	1	1	354750	GOLGA6L11P	.	.	.	2079
TALE:KRAB	chr10:129242580	chr10:129161108-129161495	-2.03843	0.00187924	0.484136	-81086	DOCK1	.	.	.	8184
TALE:KRAB	chr15:45003888	chr15:45003404-45003721	6.16082	4.14004e-08	0.00823392	-168	B2M	-3.94854	0.18577205172590.666459048299968	0.976456	-375
TALE:KRAB	chr4:181898449	chr4:181865257-181865331	1.79347	0.272609	1	-33119	LINC00290	.	.	.	181836
TALE:KRAB	chr5:43126620	chr5:43125583-43126666	-0.34514	0.250394	1	0	CTD-2201E18.3	-0.195516	0.18577205172590.666459048299968	0.976456	-59100
TALE:KRAB	chr5:109814794	chr5:110062907-110063224	0.560822	0.396812	1	248097	MIR548F3	.	.	.	34805
TALE:KRAB	chr5:168560496	chr5:168614324-168614712	0.0623146	0.955055	1	53812	CTB-174D11.1	.	.	.	-95494
TALE:KRAB	chrX:18509225	chrX:18394647-18395908	-0.254632	0.670071	1	-113318	GJA6P	.	.	.	44998
TALE:DNMT3A	chr1:1609886	chr1:1607856-1609240	-0.0905588	0.757322	1	-647	RP11-345P4.6	.	.	.	-4051
TALE:DNMT3A	chr1:7068049	chr1:7073110-7073397	-2.13287	0.0491898	0.909105	5045	RP11-334N17.1	.	.	.	6273
TALE:DNMT3A	chr1:29108450	chr1:29109234-29109747	-0.161905	0.58775	1	768	YTHDF2	0.194592	0.159808	0.820321	-12164
TALE:DNMT3A	chr1:36024593	chr1:36027086-36028103	0.154967	0.665806	1	2477	KIAA0319L	-0.133245	0.305023	0.90128	-1043
TALE:DNMT3A	chr1:36599837	chr1:36595022-36595292	0.529206	0.0873005	0.968075	-4546	COL8A2	.	.	.	-9017
TALE:DNMT3A	chr1:68674163	chr1:68516108-68516475	-0.39528	0.318658	1	-157689	GNG12-AS1	.	.	.	-5494
TALE:DNMT3A	chr1:84139078	chr1:84334755-84334893	-1.06236	0.101541	0.973122	195661	AL035706.1	.	.	.	120558
TALE:DNMT3A	chr1:95184424	chr1:95006403-95006666	-0.448214	0.425113	1	-177759	MIR378G	.	.	.	27015
TALE:DNMT3A	chr1:156828994	chr1:156823862-156824116	-0.412228	0.250121	1	-4879	INSRR	.	.	.	-185
TALE:DNMT3A	chr1:157062814	chr1:157063284-157063540	0.358281	0.631815	1	454	ETV3L	.	.	.	6769
TALE:DNMT3A	chr1:160232981	chr1:160233263-160233325	-0.0658116	0.883322	1	266	RP11-574F21.2	.	.	.	-414
TALE:DNMT3A	chr1:172114524	chr1:171913818-171914293	0.699697	0.392459	1	-200232	DNM3OS	.	.	.	-591
TALE:DNMT3A	chr1:197505123	chr1:197505866-197506201	-0.0922975	0.805849	1	727	CRB1	.	.	.	-57539
TALE:DNMT3A	chr1:201259562	chr1:201226118-201227452	-0.401355	0.160458	1	-32111	PKP1	.	.	.	42542
TALE:DNMT3A	chr1:214161462	chr1:214448773-214449007	0.224677	0.742943	1	287295	PROX1-AS1	.	.	.	-490
TALE:DNMT3A	chr1:214161584	chr1:214448773-214449007	0.224677	0.742943	1	287173	PROX1-AS1	.	.	.	-612
TALE:DNMT3A	chr1:229542777	chr1:229572979-229573260	0.0584704	0.862301	1	30186	RN7SKP276	.	.	.	3720
TALE:DNMT3A	chr10:3801790	chr10:3802262-3802513	0.486277	0.241491	1	456	RP11-184A2.3	.	.	.	3611
TALE:DNMT3A	chr10:7375756	chr10:7375973-7376070	-1.32416	0.0108597	0.726433	201	RP5-1092K5.2	.	.	.	-38505
TALE:DNMT3A	chr10:64420027	chr10:64562621-64562857	0.0833012	0.814468	1	142578	AC067751.1	.	.	.	-2016
TALE:DNMT3A	chr10:69469363	chr10:69522665-69522761	-0.538227	0.320953	1	53286	CTNNA3	.	.	.	-13437
TALE:DNMT3A	chr10:73721777	chr10:73738046-73738172	0.0468727	0.89632	1	16253	CHST3	.	.	.	51528
TALE:DNMT3A	chr10:102334406	chr10:102330206-102330302	0.916364	0.339022	1	-4105	HIF1AN	0.0111618	0.947916	0.997534	-14652
TALE:DNMT3A	chr10:125559819	chr10:125695370-125695546	0.323656	0.485513	1	135535	RP11-391M7.3	.	.	.	-22555
TALE:DNMT3A	chr10:127253894	chr10:127406368-127406723	-0.15701	0.652412	1	152458	RP11-118H17.1	.	.	.	13103
TALE:DNMT3A	chr11:17708021	chr11:17758173-17758397	-1.32431	0.00646533	0.657723	50136	RP11-358H18.2	.	.	.	10449
TALE:DNMT3A	chr11:31289915	chr11:31339886-31340180	0	1	1	49955	CYCSP25	.	.	.	12602
TALE:DNMT3A	chr11:45740396	chr11:45824918-45825213	-0.179302	0.557964	1	84506	CTD-2210P24.2	.	.	.	16904
TALE:DNMT3A	chr11:95744731	chr11:95747097-95747436	0.303794	0.459201	1	2350	RP11-697H10.1	.	.	.	-47944
TALE:DNMT3A	chr11:111473163	chr11:111471825-111472034	-0.0548621	0.870649	1	-1130	LAYN	.	.	.	-40900
TALE:DNMT3A	chr11:134869490	chr11:134798592-134798913	-4.02414	0.0137109	0.752852	-70578	AP003062.1	.	.	.	-12798
TALE:DNMT3A	chr12:15295635	chr12:15480789-15481083	1.37924	0.0903176	0.971054	185138	RERG-AS1	.	.	.	12565
TALE:DNMT3A	chr12:27362570	chr12:27396641-27396989	-0.13904	0.811305	1	34055	RP11-582E3.2	.	.	.	-48245
TALE:DNMT3A	chr12:38765433	chr12:38842236-38842623	5.02345	0.00469959	0.616531	76787	ALG10B	-0.320486	0.306461	0.90128	-47650
TALE:DNMT3A	chr12:51828465	chr12:51810154-51810532	0.298203	0.564904	1	-17934	RP11-607P23.1	.	.	.	-10071
TALE:DNMT3A	chr12:131620362	chr12:131616445-131616710	-0.0936753	0.853744	1	-3653	GPR133	-0.837528	0.00427734	0.276244	5635
TALE:DNMT3A	chr13:22722737	chr13:22595124-22595475	-0.303183	0.744343	1	-127263	MTND3P1	.	.	.	-35261
TALE:DNMT3A	chr13:112869041	chr13:112732992-112733402	-0.59836	0.512624	1	-135640	LINC01070	.	.	.	-13728
TALE:DNMT3A	chr13:113616206	chr13:113626599-113626897	0.174998	0.689755	1	10377	RP11-120K24.3	.	.	.	4222
TALE:DNMT3A	chr14:21455457	chr14:21455447-21455725	0.186386	0.742696	1	0	RP11-84C10.1	.	.	.	-2233
TALE:DNMT3A	chr14:49505774	chr14:49564511-49564798	-6.40685e-16	1	1	58721	RP11-816J8.1	.	.	.	38432
TALE:DNMT3A	chr14:65171161	chr14:65230307-65230430	0.563826	0.470228	1	59130	PLEKHG3	.	.	.	42432
TALE:DNMT3A	chr14:93602507	chr14:93599593-93599779	-0.361317	0.349298	1	-2729	RP11-371E8.2	.	.	.	2286
TALE:DNMT3A	chr14:94255271	chr14:94214167-94214310	-0.333317	0.652083	1	-40962	PRIMA1	.	.	.	-445
TALE:DNMT3A	chr14:98674348	chr14:98361791-98362090	-0.288393	0.723868	1	-312259	RP11-61O1.1	.	.	.	-2869
TALE:DNMT3A	chr14:101046757	chr14:101077690-101078178	0.313977	0.365281	1	30917	BEGAIN	.	.	.	6976
TALE:DNMT3A	chr15:45003818	chr15:45003404-45003721	6.16082	4.14004e-08	0.00823392	-98	B2M	-3.94854	2.73295e-30	1.72763e-26	7240
TALE:DNMT3A	chr15:91259927	chr15:91258401-91258632	0.0654584	0.821289	1	-1296	RP11-387D10.2	.	.	.	428
TALE:DNMT3A	chr15:93219988	chr15:93253582-93253809	0.00137971	0.996396	1	33578	HMGN1P38	0.0740625	0.651853	0.973934	36100
TALE:DNMT3A	chr16:1126084	chr16:1142225-1143325	0.184476	0.381769	1	16125	SSTR5-AS1	.	.	.	2606
TALE:DNMT3A	chr16:28090983	chr16:28091250-28091547	-0.462252	0.453658	1	251	GSG1L	.	.	.	-16154
TALE:DNMT3A	chr16:28931275	chr16:28932979-28933081	0.27451	0.483836	1	1688	ATP2A1	-0.301961	0.377853	0.919816	-15446
TALE:DNMT3A	chr16:48915416	chr16:48964639-48966463	-0.0877647	0.64742	1	49207	RP11-42I10.3	.	.	.	-31491
TALE:DNMT3A	chr16:64794464	chr16:64222935-64223222	-0.0903509	0.926832	1	-571243	RP11-439I14.3	.	.	.	-21998
TALE:DNMT3A	chr17:27476068	chr17:27472996-27473274	0.0540248	0.870271	1	-2795	RP11-321A17.4	.	.	.	6422
TALE:DNMT3A	chr17:31288211	chr17:31286643-31287600	0.0900748	0.891988	1	-612	TMEM98	-0.0553005	0.68727	0.979923	-16088
TALE:DNMT3A	chr17:34901376	chr17:34897899-34899363	-0.189421	0.283512	1	-2014	MYO19	-0.0821484	0.507867	0.942457	-2093
TALE:DNMT3A	chr17:36744750	chr17:36812919-36813134	0.054748	0.855462	1	68153	CTB-58E17.2	.	.	.	14187
TALE:DNMT3A	chr17:37860198	chr17:37863955-37864085	-0.156308	0.760478	1	3741	PGAP3	.	.	.	-7149
TALE:DNMT3A	chr17:56017835	chr17:56021601-56022379	-0.21279	0.704763	1	3750	CUEDC1	.	.	.	14832
TALE:DNMT3A	chr17:58897096	chr17:58877038-58877158	0.603276	0.573219	1	-19939	KRT18P61	.	.	.	-8274
TALE:DNMT3A	chr18:24172961	chr18:24127401-24127419	0.452405	0.673929	1	-45543	AC090206.1	.	.	.	-6200
TALE:DNMT3A	chr19:1790233	chr19:1793948-1794109	0.360289	0.274911	1	3699	ONECUT3	.	.	.	-9247
TALE:DNMT3A	chr19:2810617	chr19:2811331-2811667	0.137911	0.670028	1	698	THOP1	0.178038	0.197894	0.845166	2965
TALE:DNMT3A	chr19:18068096	chr19:18069693-18070128	0.313704	0.118764	0.981092	1581	CCDC124	0.137285	0.260465	0.876379	-13297
TALE:DNMT3A	chr19:18899862	chr19:18897664-18899029	0.195781	0.487636	1	-834	COMP	.	.	.	2244
TALE:DNMT3A	chr19:29929616	chr19:29911609-29911797	-0.429037	0.34822	1	-17820	CTC-525D6.5	.	.	.	9654
TALE:DNMT3A	chr19:33856930	chr19:33869398-33869727	-0.412378	0.292169	1	12452	AKR1B1P7	.	.	.	-4577
TALE:DNMT3A	chr19:48851635	chr19:48853474-48853858	-0.193018	0.528293	1	1823	TMEM143	-0.127283	0.473465	0.933711	15842
TALE:DNMT3A	chr19:51482168	chr19:51502672-51502959	-1.81653	0.00895969	0.704705	20488	KLK7	.	.	.	5170
TALE:DNMT3A	chr19:55597182	chr19:55598975-55599218	-0.315759	0.230787	1	1777	EPS8L1	0.0470675	0.84572	0.995973	2092
TALE:DNMT3A	chr2:2278110	chr2:2240153-2240507	0.50919	0.217893	1	-37604	AC009232.2	.	.	.	52755
TALE:DNMT3A	chr2:21792227	chr2:21714466-21714760	1.51658	0.229617	1	-77468	AC011752.1	.	.	.	-8043
TALE:DNMT3A	chr2:64933693	chr2:64931450-64931749	0.962474	0.339874	1	-1945	AC007365.4	.	.	.	-40496
TALE:DNMT3A	chr2:111877481	chr2:111874863-111877194	0.0364059	0.849024	1	-288	ACOXL	.	.	.	-1683
TALE:DNMT3A	chr2:114449062	chr2:114458470-114458767	-0.217146	0.44829	1	9392	RNU6-744P	.	.	.	-10269
TALE:DNMT3A	chr2:121625434	chr2:121622632-121622891	1.07741	0.279541	1	-2544	RP11-297J22.1	.	.	.	-457
TALE:DNMT3A	chr2:136884990	chr2:136747319-136747603	0.427118	0.209908	1	-137388	CXCR4	.	.	.	-9256
TALE:DNMT3A	chr2:160081771	chr2:160081876-160082206	-0.1418	0.615243	1	89	TANC1	.	.	.	7382
TALE:DNMT3A	chr2:197790361	chr2:197793047-197793338	0.649031	0.0878548	0.968531	2670	PGAP1	.	.	.	2142
TALE:DNMT3A	chr2:221509989	chr2:221890768-221891062	0	1	1	380763	AC067956.1	.	.	.	59280
TALE:DNMT3A	chr20:11039537	chr20:11349814-11350086	-1.16448	0.16404	1	310261	C20orf187	.	.	.	-29524
TALE:DNMT3A	chr20:46993955	chr20:47014228-47014613	0.280425	0.362005	1	20257	LINC00494	.	.	.	5400
TALE:DNMT3A	chr20:47740511	chr20:47739313-47739612	-0.117248	0.733136	1	-900	ARPC3P1	0.0738898	0.712167	0.982995	11021
TALE:DNMT3A	chr21:28219507	chr21:27658962-27659271	-1.93504	0.0447006	0.904128	-560237	ADAMTS1	.	.	.	-1780
TALE:DNMT3A	chr22:24529459	chr22:24528560-24528844	0.222216	0.693408	1	-616	KB-318B8.7	.	.	.	-30143
TALE:DNMT3A	chr22:33712233	chr22:33310449-33310699	-1.27812	0.00239288	0.523238	-401535	SC22CB-1D7.1	.	.	.	6549
TALE:DNMT3A	chr22:35625894	chr22:35621992-35622124	-0.745183	0.0789723	0.957127	-3771	CTA-714B7.5	0.1211	0.712568	0.982995	1138
TALE:DNMT3A	chr22:36528241	chr22:36519569-36519716	-0.108605	0.750418	1	-8526	APOL3	.	.	.	33967
TALE:DNMT3A	chr22:47847394	chr22:47878006-47878332	0.328512	0.562586	1	30596	LL22NC03-75H12.2	.	.	.	35449
TALE:DNMT3A	chr3:14873120	chr3:14876524-14876659	0.0351631	0.937534	1	3388	RP11-95M5.1	.	.	.	-20200
TALE:DNMT3A	chr3:75378719	chr3:75429282-75429354	-1.82979	0.167424	1	50547	MYLKP1	.	.	.	9486
TALE:DNMT3A	chr3:122672063	chr3:122702341-122702632	0.420977	0.750408	1	30262	AC078794.1	.	.	.	-26096
TALE:DNMT3A	chr3:134368733	chr3:134320211-134320498	-1.60829	0.143574	0.992272	-48236	KY	.	.	.	1728
TALE:DNMT3A	chr3:137325397	chr3:137357173-137357467	-6.40685e-16	1	1	31760	RP11-575C1.1	.	.	.	-70414
TALE:DNMT3A	chr3:152682181	chr3:152674211-152674439	0.266605	0.528832	1	-7743	HMGN2P13	.	.	.	103142
TALE:DNMT3A	chr3:171528271	chr3:171526054-171526375	0.0421708	0.919255	1	-1897	PLD1	-0.139569	0.385936	0.920206	452
TALE:DNMT3A	chr3:178320570	chr3:178335226-178335362	0.115278	0.843816	1	14640	RP11-33A14.3	.	.	.	-108973
TALE:DNMT3A	chr3:180442183	chr3:180326296-180326587	-0.807894	0.442162	1	-115597	RN7SL229P	.	.	.	12291
TALE:DNMT3A	chr4:109703627	chr4:109684931-109685241	-0.305859	0.602126	1	-18387	AC097473.1	.	.	.	6774
TALE:DNMT3A	chr4:131201997	chr4:130939707-130940001	0	1	1	-261997	RP11-521E5.1	.	.	.	105512
TALE:DNMT3A	chr4:131309785	chr4:130939707-130940001	0	1	1	-369785	RP11-521E5.1	.	.	.	-2260
TALE:DNMT3A	chr4:132671629	chr4:132671282-132675116	0.126682	0.589163	1	0	SNORA70	.	.	.	17758
TALE:DNMT3A	chr4:166421732	chr4:166411523-166411814	-0.341318	0.536667	1	-9919	CPE	.	.	.	-2261
TALE:DNMT3A	chr5:354737	chr5:344518-345626	0.0332268	0.893903	1	-9112	PDCD6	-0.109153	0.468073	0.932423	-767
TALE:DNMT3A	chr5:55553058	chr5:55555998-55556109	-0.716259	0.136547	0.988312	2924	RNA5SP185	.	.	.	3198
TALE:DNMT3A	chr5:79248263	chr5:79138380-79138656	-0.168665	0.720721	1	-109608	RP11-168A11.1	.	.	.	15169
TALE:DNMT3A	chr5:123422393	chr5:123814971-123815282	0.2125	0.698767	1	392562	HMGB1P29	.	.	.	134360
TALE:DNMT3A	chr5:131586785	chr5:131583541-131583922	-0.15934	0.647148	1	-2864	PDLIM4	0.0162936	0.92526	0.997521	22345
TALE:DNMT3A	chr5:145299170	chr5:145253750-145253905	0.281784	0.565798	1	-45266	GRXCR2	.	.	.	-46640
TALE:DNMT3A	chr5:153119778	chr5:153118277-153118576	0.252692	0.767747	1	-1203	RN7SL177P	.	.	.	15443
TALE:DNMT3A	chr6:30284218	chr6:30285897-30286326	-1.01603	0.064418	0.938042	1663	HCG17	.	.	.	9676
TALE:DNMT3A	chr7:47857874	chr7:47739552-47739633	-0.0367338	0.95288	1	-118242	C7orf69	.	.	.	1554
TALE:DNMT3A	chr7:122117037	chr7:122065478-122065777	-0.357089	0.702442	1	-51261	RP5-1101C3.1	.	.	.	-36628
TALE:DNMT3A	chr7:136798712	chr7:136878580-136878929	-0.480776	0.518971	1	79852	AC009517.2	.	.	.	50630
TALE:DNMT3A	chr7:138630772	chr7:138666870-138667221	-0.278802	0.572048	1	36082	KIAA1549	.	.	.	35275
TALE:DNMT3A	chr7:142623583	chr7:142633911-142634573	0.0601211	0.823139	1	10312	TRPV5	.	.	.	7305
TALE:DNMT3A	chr8:17744588	chr8:17744063-17744185	-2.88983	0.0106804	0.726095	-404	RP11-156K13.2	.	.	.	-4419
TALE:DNMT3A	chr8:38418520	chr8:38399686-38400535	-1.19724	0.192825	1	-17986	RP11-675F6.4	.	.	.	-1983
TALE:DNMT3A	chr8:48910348	chr8:48910265-48910925	-0.221391	0.600978	1	0	RNU6-519P	.	.	.	-18268
TALE:DNMT3A	chr8:95961821	chr8:95965296-95965697	0.0427001	0.877339	1	3459	TP53INP1	-0.754402	0.00163626	0.183073	-183
TALE:DNMT3A	chr8:96772157	chr8:96755146-96755454	-1.14593	0.085209	0.963543	-16704	KB-1047C11.2	.	.	.	50190
TALE:DNMT3A	chr8:123136094	chr8:123141852-123142145	-1.48738	0.211831	1	5742	RP11-398G24.2	.	.	.	3312
TALE:DNMT3A	chr8:144682070	chr8:144682020-144682268	-0.306395	0.338511	1	0	EEF1D	0.136203	0.2781	0.886658	-360
TALE:DNMT3A	chr9:2006057	chr9:2009648-2009809	-0.0777111	0.902065	1	3575	RP11-443B9.1	.	.	.	-27511
TALE:DNMT3A	chr9:113569592	chr9:113556427-113556726	0	1	1	-12867	MUSK	.	.	.	-5734
TALE:DNMT3A	chr9:120533085	chr9:120956371-120956671	2.22951	0.11635	0.980542	423270	snoZ13_snr52	.	.	.	-39337
TALE:DNMT3A	chr9:133971773	chr9:133971103-133971328	-0.126329	0.629075	1	-446	LAMC3	.	.	.	-1914
TALE:DNMT3A	chr9:133971792	chr9:133971103-133971328	-0.126329	0.629075	1	-465	LAMC3	.	.	.	-1933
TALE:DNMT3A	chr9:136533767	chr9:136465083-136465303	-1.405	0.0369355	0.877398	-68465	DBH	.	.	.	-9302
TALE:DNMT3A	chr9:136533887	chr9:136465083-136465303	-1.405	0.0369355	0.877398	-68585	DBH	.	.	.	-9422
TALE:DNMT3A	chr9:138882685	chr9:138883439-138883574	0.1366	0.649705	1	738	UBAC1	0.107253	0.380645	0.919816	-29460
TALE:DNMT3A	chrX:29281974	chrX:29800993-29801272	1.73598	0.235156	1	519003	RP6-127F18.2	.	.	.	105971
TALE:DNMT3A	chrX:52926489	chrX:52927550-52927838	-6.40685e-16	1	1	1045	FAM156B	.	.	.	11081
TALE:DNMT3A	chrX:97505502	chrX:97947182-97947464	0	1	1	441664	RPL6P29	.	.	.	2022
TALE:DNMT3A	chrX:110209668	chrX:109660145-109660462	0.850194	0.272316	1	-549207	CHRDL1	.	.	.	-170383
TALE:DNMT3A	chrX:149408001	chrX:149453585-149453879	1.54032	0.245947	1	45568	XRCC6P2	0.186638	0.250106	0.875592	-6886
TALE:DNMT3L	chr1:44756697	chr1:44755315-44755583	-0.0326259	0.937964	1	-1115	AL390776.1	.	.	.	42136
TALE:DNMT3L	chr1:60639616	chr1:60434779-60434836	-1.06015	0.25053	1	-204781	RP11-575B7.3	.	.	.	-24266
TALE:DNMT3L	chr1:87598740	chr1:87598377-87598614	-0.360969	0.311522	1	-127	HS2ST1	0.131489	0.344779	0.912663	3577
TALE:DNMT3L	chr1:168009514	chr1:168002673-168002959	0.00455276	0.987842	1	-6556	GCSHP5	-0.0409872	0.788785	0.993705	16129
TALE:DNMT3L	chr1:206923100	chr1:206910540-206910603	0.202538	0.678411	1	-12498	Y_RNA	-0.106169	0.628527	0.970191	-1664
TALE:DNMT3L	chr10:6258822	chr10:6258771-6260735	0.29028	0.106899	0.975499	0	RP11-414H17.5	.	.	.	-14167
TALE:DNMT3L	chr11:73073839	chr11:73072453-73072748	0.697167	0.467837	1	-1092	AP002761.1	.	.	.	-5554
TALE:DNMT3L	chr11:125566442	chr11:125573726-125573971	-0.53138	0.121974	0.981164	7268	ACRV1	.	.	.	-15425
TALE:DNMT3L	chr11:130976305	chr11:130784990-130785360	0.694481	0.255539	1	-190946	AP002806.1	.	.	.	5588
TALE:DNMT3L	chr12:21324244	chr12:21445521-21445818	-1.53119	0.0822619	0.959739	121261	RP11-125O5.2	.	.	.	5568
TALE:DNMT3L	chr12:26390596	chr12:26265950-26266122	0.113315	0.759613	1	-124475	SSPN	.	.	.	61610
TALE:DNMT3L	chr13:26505060	chr13:26462732-26463026	-0.0867664	0.916694	1	-42035	RN7SL741P	.	.	.	13814
TALE:DNMT3L	chr13:44871588	chr13:44928108-44928480	-0.371556	0.224878	1	56504	RP11-478K15.6	.	.	.	-54261
TALE:DNMT3L	chr13:45151460	chr13:45149665-45150014	-0.0958648	0.870016	1	-1447	TSC22D1	-0.261435	0.122319	0.788523	-178
TALE:DNMT3L	chr14:105473454	chr14:105473544-105473613	-0.827471	0.232276	1	74	C14orf79	-0.637115	0.0929321	0.75186	3348
TALE:DNMT3L	chr14:107135839	chr14:107239249-107239364	0.532603	0.277167	1	103394	IGHV1-67	.	.	.	1203
TALE:DNMT3L	chr15:45003838	chr15:45003404-45003721	6.16082	4.14004e-08	0.00823392	-118	B2M	-3.94854	2.73295e-30	1.72763e-26	7220
TALE:DNMT3L	chr16:1406067	chr16:1403067-1403367	-0.404084	0.182444	1	-2701	TSR3	0.544777	0.00202859	0.203551	-4156
TALE:DNMT3L	chr16:75286913	chr16:75289358-75289686	-0.291859	0.413932	1	2429	BCAR1	0.179932	0.406998	0.92202	15021
TALE:DNMT3L	chr16:81683837	chr16:81683763-81684028	-0.510456	0.192248	1	0	CMIP	-0.194418	0.276452	0.885924	61513
TALE:DNMT3L	chr17:6563683	chr17:6558071-6558296	-0.0589879	0.880038	1	-5388	MIR4520A	.	.	.	-4856
TALE:DNMT3L	chr17:42809331	chr17:42809714-42810457	0.209693	0.322431	1	367	RP11-1072C15.1	.	.	.	-11367
TALE:DNMT3L	chr17:47539891	chr17:47497432-47497701	-0.0818707	0.847022	1	-42191	RP11-1079K10.5	.	.	.	-781
TALE:DNMT3L	chr17:75543104	chr17:75505626-75506036	-0.201997	0.515997	1	-37069	RP11-13K12.2	.	.	.	-10431
TALE:DNMT3L	chr19:36523819	chr19:36523954-36524241	-0.103352	0.721393	1	119	CLIP3	.	.	.	409
TALE:DNMT3L	chr19:48034423	chr19:48026291-48026585	0.326866	0.422688	1	-7839	NAPA	-0.0643994	0.610518	0.968965	-15927
TALE:DNMT3L	chr2:3461882	chr2:3460693-3461546	0.269898	0.435179	1	-337	TRAPPC12-AS1	.	.	.	24281
TALE:DNMT3L	chr2:134836529	chr2:134847839-134848136	-1.00014	0.396935	1	11294	MIR3679	.	.	.	48217
TALE:DNMT3L	chr2:219266772	chr2:219268004-219268645	0.112343	0.776935	1	1216	MIR26B	.	.	.	656
TALE:DNMT3L	chr20:13395888	chr20:13398517-13398640	-0.960175	0.284881	1	2613	GAPDHP2	.	.	.	-21568
TALE:DNMT3L	chr21:35219000	chr21:35234113-35234473	-0.189226	0.798647	1	15097	ITSN1	0.404831	0.0233069	0.502848	53148
TALE:DNMT3L	chr22:37261634	chr22:37268665-37269025	-2.4294	0.0157944	0.766304	7015	CTA-833B7.2	.	.	.	4832
TALE:DNMT3L	chr4:2539516	chr4:2539987-2540211	0.0271244	0.923361	1	455	RP11-503N18.5	.	.	.	-31511
TALE:DNMT3L	chr4:16027044	chr4:15981927-15982226	-0.152681	0.882281	1	-44819	RNU6-350P	.	.	.	-16635
TALE:DNMT3L	chr5:2931621	chr5:2888883-2889177	-0.281534	0.551322	1	-42445	RP11-35O7.1	.	.	.	36104
TALE:DNMT3L	chr5:20689141	chr5:20643626-20643913	-1.72013	0.023402	0.819264	-45229	CTD-2333M24.1	.	.	.	-74268
TALE:DNMT3L	chr5:136308585	chr5:136069727-136069834	-6.40685e-16	1	1	76831	RNA5SP193	.	.	.	-3591
TALE:DNMT3L	chr5:141692264	chr5:141690630-141692311	0.0610049	0.802247	1	0	SPRY4	0.0248777	0.862222	0.995973	13739
TALE:DNMT3L	chr6:22433095	chr6:22437428-22437719	0.698471	0.65676	1	2715	RP3-404K8.2	.	.	.	-115069
TALE:DNMT3L	chr6:29769144	chr6:29795419-29795710	0.79051	0.392385	1	26259	HLA-P	.	.	.	1041
TALE:DNMT3L	chr6:29797300	chr6:29795419-29795710	0.79051	0.392385	1	-1591	HCG4P8	.	.	.	-1160
TALE:DNMT3L	chr6:29857211	chr6:29856457-29856770	-1.01939	0.141895	0.991105	-442	HLA-H	.	.	.	1031
TALE:DNMT3L	chr6:29912004	chr6:29911760-29911786	2.09432	0.0566979	0.92718	-219	HCG4P5	.	.	.	-1161
TALE:DNMT3L	chr6:29976069	chr6:29975370-29975634	-0.279959	0.445081	1	-436	HCG4P3	.	.	.	-1177
TALE:DNMT3L	chr6:31238140	chr6:31238297-31238829	-0.359382	0.426983	1	141	HLA-C	-0.698876	0.00395125	0.27428	1750
TALE:DNMT3L	chr7:4477079	chr7:4449493-4449832	-0.103087	0.931262	1	-27248	RP11-68D19.1	.	.	.	74568
TALE:DNMT3L	chr7:35766444	chr7:35764607-35765431	-0.285969	0.477346	1	-1014	AC018647.3	.	.	.	8036
TALE:DNMT3L	chr7:102037363	chr7:102038247-102038475	0.29323	0.245201	1	868	MIR548O	.	.	.	8922
TALE:DNMT3L	chr7:150731269	chr7:150729476-150732107	0.0936088	0.597611	1	0	RP11-148K1.10	.	.	.	-4429
TALE:DNMT3L	chr8:35009885	chr8:35661260-35661804	-5.23224	0.000619979	0.356875	5924	AC098612.1	.	.	.	-182069
TALE:DNMT3L	chr8:143375235	chr8:143373406-143373819	-0.0770496	0.810843	1	-1417	CTD-3135A9.3	.	.	.	-46009
TALE:DNMT3L	chr9:88479011	chr9:88472045-88472195	0.0750236	0.896455	1	-6817	RP11-213G2.3	.	.	.	-14586
